# Supplementary material for: Dynamic arrest and aging of biomolecular condensates are modulated by low-complexity domains, RNA and biochemical activity
Source: Nat Commun. 2022 May 31;13:3030. doi: 10.1038/s41467-022-30521-2 (PMC9156751; doi:10.1038/s41467-022-30521-2)
Supplement: Supplementary file 3 — Source Data [file 41467_2022_30521_MOESM3_ESM.xlsx]

## Sheet: Figure_1
Fig. 1b	Dhh1 Concentration (µM)	Total droplet volume (1e+04 *) (µm^3)	AVG	STD		Fig. 1c	time [s]	aspec ratio [-]		Fig. 1d	time	FRAP 1 [-]	FRAP 2 [-]	FRAP 3 [-]	AVG FRAP [-]	STD FRAP [-]
critical concentration	0.25	9.331e-05	0.0612176	0.0763081		Droplet	0	1.73718		FRAP	0	1	1	1	1	0
		0.00349189				coalescence	30	1.59615			2	0	0	0	0	0
		0.00923468					60	1.19048			4	0.100812	0.145758	0.0980895	0.114887	0.02677
		0.00731815					90	1.0678			6	0.141105	0.263496	0.153608	0.18607	0.0673441
		0.13717					120	1.01087			8	0.196047	0.310881	0.197974	0.234967	0.0657502
		0.18169									10	0.20422	0.356329	0.26571	0.275419	0.0765178
		0.16135									12	0.233306	0.393848	0.283064	0.303406	0.0821814
		0.00273									14	0.284268	0.433085	0.320363	0.345905	0.077627
		0.04788									16	0.301788	0.469007	0.341324	0.370706	0.0873958
	0.5	0.01033	0.558589	0.508156							18	0.305414	0.466582	0.3449	0.372299	0.0840048
		0.06387									20	0.340941	0.496504	0.418741	0.418729	0.0777817
		0.34605									22	0.333306	0.499988	0.463336	0.43221	0.0875918
		0.03574									24	0.349992	0.533129	0.405091	0.429404	0.0939582
		0.1351									26	0.35522	0.569421	0.512731	0.479124	0.110985
		1.0854									28	0.381197	0.588525	0.480515	0.483412	0.103694
		1.0599									30	0.37448	0.583007	0.490872	0.482787	0.104498
		0.6706									32	0.428886	0.57641	0.554289	0.519862	0.0795602
		0.793									34	0.444741	0.608928	0.532798	0.528822	0.0821656
		1.3859									36	0.447863	0.642288	0.582425	0.557525	0.0995756
	1	1.2206	1.42593	0.491809							38	0.455089	0.616123	0.590691	0.553968	0.0865703
		0.761									40	0.451553	0.606104	0.575864	0.544507	0.0819081
		1.1086									42	0.451095	0.634524	0.639516	0.575045	0.107373
		1.0803									44	0.471981	0.625022	0.624931	0.573978	0.0883318
		1.6961									46	0.473635	0.619261	0.55784	0.550245	0.0731094
		1.1898									48	0.522183	0.615216	0.624932	0.587443	0.0567259
		1.2029									50	0.50594	0.633504	0.611869	0.583771	0.0682663
		2.1681									52	0.503976	0.638622	0.603004	0.581868	0.0697669
		1.5534									54	0.541497	0.673496	0.659578	0.624857	0.0725265
		2.2785									56	0.526563	0.61196	0.650288	0.59627	0.0633372
	1.5	3.341	2.49298	0.729434							58	0.508551	0.673131	0.664567	0.615416	0.0926469
		2.8985
		2.8534
		3.4823
		2.5456
		1.3662
		1.6741
		2.3238
		1.9519
	2	3.5793	3.24673	1.20735
		5.6953
		2.9784
		3.1048
		2.0951
		2.148
		3.1262

## Sheet: Figure_2
Fig. 2a	Dhh1 only	Diameter [nm]	Volume-based fraction [%] 1	Volume-based fraction [%] 2	Volume-based fraction [%] 3	Volume-based fraction [%] 4	Volume-based fraction [%] 5	Dhh1 + ATP	Diameter [nm]	Volume-based fraction [%] 1	Volume-based fraction [%] 2	Volume-based fraction [%] 3	Volume-based fraction [%] 4	Volume-based fraction [%] 5		Fig. 2b	normalized AUC: Dhh1 only [-]	normalized AUC: Dhh1+ATP [-]		Fig. 2d	Dhh1+ ATP + pU droplets	image 1 - area [µm^2]	image 2 - area [µm^2]	image 3 - area [µm^2]	AVG area [µm^2]		Fig. 2g	time [min]	image #	0 µM apyrase	I_Drops [AU]	0.6 µM apyrase	I_Drops [AU]	1.2 µM apyrase	I_Drops [AU]	2.4 µM apyrase	I_Drops [AU]		Time [min]	0 µM apyrase	AVG_I_Drops [AU]	STD_I_Drops [AU]	0.6 µM apyrase	I_Drops [AU]	STD_I_Drops [AU]	1.2 µM apyrase	I_Drops [AU]	STD_I_Drops [AU]	2.4 µM apyrase
Dynamic Light Scattering		0.4	0	0	0	0	0		0.4	0	0	0	0	0		Fraction of soluble monomer	1.24326	0.534188		ATP specificity	droplet 1	8.48425	6.97406	11.5827	13.4339			0	1		3673.29		3735.95		3665.53		3600.04		0		3587.9	187.75		3786.24	87.9966		3768.14	100.091
		0.463	0	0	0	0	0		0.463	0	0	0	0	0			1.03227	0.677324			droplet 2	6.2537	8.23452	11.3876	STD area [µm^2]				2		3717.78		3887.85		3773.39		3636.28		5		3851	93.5662		3593.36	80.2104		3643.52	85.9438
		0.536	0	0	0	0	0		0.536	0	0	0	0	0			0.724464	0.430082			droplet 3	11.2862	8.30288	14.1717	8.64241				3		3372.63		3734.93		3865.5		3682.24		10		3844.1	145.543		3614.29	72.9205		3200.15	203.708
		0.621	0	0	0	0	0		0.621	0	0	0	0	0							droplet 4	12.3102	6.43542	14.7743				5	1		3746.03		3684.99		3557.13		3138.31		15		3966.11	52.6549		3609.12	136.723		3062.21	58.1237
		0.719	0	0	0	0	0		0.719	0	0	0	0	0							droplet 5	8.54492	10.011	8.31956					2		3881.35		3535.9		3729.01		3306.67		20		3753.72	140.401		3772.33	71.3114		2614.05	461.559
		0.833	0	0	0	0	0		0.833	0	0	0	0	0			normalized AVG AUC: Dhh1 only [-]	normalized AVG AUC: Dhh1 + ATP [-]			droplet 6	14.3392	9.58348	8.55771					3		3925.63		3559.17		3644.43		2832.3		25		3858.01	104.473		3585.76	125.489		2114.55	238.112
		0.965	0	0	0	0	0		0.965	0	0	0	0	0			1	0.546944			droplet 7	13.4029	12.972	13.6453				10	1		3920.73		3611.18		3036.55		2492.74		30		3818.47	58.169		3519.02	288.717		1596.45	241.539
		1.12	0	0	0	0	0		1.12	0	0	0	0	0							droplet 8	10.0788	11.1851	7.17228					2		3935.32		3688.71		3135.6		2362.09		35		3743.8	228.391		3665.49	130.504		1550.69	213.097
		1.29	0	0	0	0	0		1.29	0	0	0	0	0			normalized STD AUC: Dhh1 only [-]	normalized STD AUC: Dhh1 + ATP [-]			droplet 9	12.5179	9.74299	9.02695					3		3676.25		3542.97		3428.32		2089.61		40		3811.98	172.307		3498.03	173.787		1320.98	234.71
		1.5	0	0	0	0	0		1.5	0	0	0	0	0			0.260899	0.124075			droplet 10	8.40518	6.97912	14.8705				15	1		3910.79		3457.94		3027.47		1880.3		45		3768.33	231.711		3579.79	135.548		1041.2	82.2201
		1.74	0	0	0	0	0		1.74	0	0	0	0	0							…	7.05009	12.4737	10.0646					2		4015.62		3724.1		3129.31		1587.32		50		3657.6	173.799		3018.63	635.658		1081.3	23.4437
		2.01	0	0	0	0	0		2.01	0	0	0	0	0								12.9212	8.17867	9.20575					3		3971.92		3645.33		3029.85		1549.77		55		3695.18	253.494		3200.33	409.351		1010.68	61.6864
		2.33	0	0	0	0	0		2.33	0	0	0	0	0								13.6324	8.28286	9.29788				20	1		3673.94		3809.67		2083.39		1657.18		60		3695.41	132.463		3202.47	166.384		1034.58	50.7871
		2.7	0	0	0	0	0		2.7	0	0	0	0	0								7.9037	10.504	10.6526					2		3671.38		3690.11		2922.23		1399.15		65		3687.82	161.901		2257.41	296.122		686.475	161.834
		3.12	0	0	0	0	0		3.12	0	0	0	0	0								8.33557	6.71606	9.29013					3		3915.83		3817.23		2836.54		1493.52		70		3599.09	343.331		2133.05	126.13		881.279	53.3531
		3.62	0	0	0	0	0		3.62	0	0	0	0	0								11.6493	8.54965	15.4286				25	1		3765.68		3442.34		1841.89		1304.09		75		3841.27	67.1374		1654.78	472.763		749.504	68.0426
		4.19	0	0	0	0	0		4.19	0	0	0	0	0								11.27	9.41586	9.82129					2		3836.95		3675.38		2220.2		1119.69		80		3466.16	323.281		2181.15	451.193		640.077	98.3011
		4.85	0.512	0	0.151	1.33	0.995		4.85	0	0	0	0	0								11.7548	7.28762	16.2799					3		3971.41		3639.56		2281.55		1340.92		85		3309.56	382.27		1906.7	407.472		742.515	142.546
		5.61	3.06	0	2.06	5.5	4.45		5.61	0	0	0	0	0								12.8462	10.5356	15.1291				30	1		3789.16		3197.8		1864.76		1127.59		90		3301.05	206.72		1501.72	375.584		683.233	101.136
		6.5	7.96	1.61	7.06	10.7	9.44		6.5	0	0	0	0	0								8.47034	6.94963	6.82526					2		3780.79		3602.37		1396.35		1062.12		95		3374.64	538.258		1249.09	249.628		587.973	28.997
		7.53	12.8	6.6	12.7	14.2	13.4		7.53	0	0	0	0	0								8.08077	8.34398	13.9064					3		3885.46		3756.9		1528.23		1049.24		100		3672.18	303.444		1397.24	499.681		507.872	11.1157
		8.72	15.3	12.7	16	15.1	15		8.72	0	0	0	0	0								8.31697	9.01757	11.2286				35	1		3875.65		3737.52		1337.21		1035.3		105		3187.73	468.971		917.582	202.607		566.168	29.7647
		10.1	15.1	16.3	16.1	13.9	14.3		10.1	0	0	0	0	0								15.6278	6.61743	8.65091					2		3875.68		3744.09		1551.46		1028.41		110		3463.03	95.9878		1128.63	369.773		556.266	19.1378
		11.7	13.1	16.6	14	11.6	12.2		11.7	0	0	0	0	0								9.4671	6.00927	10.8065					3		3480.08		3514.84		1763.4		1030.17		115		3686.57	147.375		898.686	120.179		514.726	29.6205
		13.5	10.4	14.4	10.9	8.93	9.62		13.5	0	0	0	0	0								11.4358	10.9378	17.3207				40	1		3873.48		3340.12		1372.43		1010.31		120		3660.88	214.693		738.915	79.9376		554.45	32.3034
		15.7	7.63	11.2	7.85	6.48	7.08		15.7	0	0	0	0	0								16.2141	6.12697	11.522					2		3945.09		3684.22		1064.81		986.592
		18.2	5.27	7.9	5.23	4.47	4.93		18.2	0	0	0	0	0								8.5591	6.71237	9.29303					3		3617.36		3469.74		1525.7		1223.68
		21	3.45	5.16	3.26	2.95	3.27		21	0	0	0	0	0								10.8426	11.5018	9.34715				45	1		3618.37		3735.57		1120.91		922.54
		24.4	2.15	3.14	1.9	1.86	2.07		24.4	0	0	0	0	0								13.307	11.0621	11.8674					2		3651.42		3488.71		956.681		862.966
		28.2	1.28	1.77	1.03	1.14	1.26		28.2	0	0	0	0	0								10.6704	9.95503	11.5847					3		4035.21		3515.1		1046.01		880.811
		32.7	0.726	0.928	0.519	0.668	0.735		32.7	0	0	0	0	0								10.1871	11.3619	8.31524				50	1		3857.98		2951.14		1057.4		846.776
		37.8	0.393	0.445	0.239	0.379	0.411		37.8	0	0	0	0	0								12.6283	6.79192	14.5341					2		3566.94		2419.41		1082.25		810.1
		43.8	0.202	0.191	0.0977	0.207	0.22		43.8	0	0	0	0	0								14.6214	6.4044	8.00621					3		3547.88		3685.34		1104.26		893.18
		50.7	0.0982	0.0711	0.0339	0.108	0.112		50.7	0	0	0	0	0								10.5471	7.06749	7.96473				55	1		3671.56		2743.89		946.232		771.212
		58.8	0.0443	0.0213	0.00906	0.0541	0.0537		58.8	0	0	0	0	0								13.0012	12.3661	9.54724					2		3454.32		3534.93		1016.64		746.457
		68.1	0.0183	0.00446	0.00151	0.0256	0.0239		68.1	0	0	0	0	0								10.6518	6.98113	11.644					3		3959.66		3322.17		1069.17		777.148
		78.8	0.0066	0.000466	8.4e-05	0.0113	0.0097		78.8	0	0	0	0	0								12.7761	6.2349	11.0852				60	1		3634.05		3393.28		982.752		775.984
		91.3	0.00196	0	0	0.00455	0.00341		91.3	0	0	0	0	0								16.9257	12.2485	11.8571					2		3604.76		3087.62		1084.26		797.554
		106	0.000413	0	0	0.00159	0.000955		106	0	0	0	0	0								14.0705	6.1156	6.35838					3		3847.43		3126.53		1036.74		775.978
		122	4.44e-05	0	0	0.00044	0.000176		122	0	0	0	0	0								11.616	8.71459	5.66706				65	1		3512.81		1918.14		759.286		707.962
		142	0	0	0	7.71e-05	1.32e-05		142	0	0	0	0	0								9.77975	7.12908	17.2567					2		3718.41		2463.95		799.115		729.903
		164	0	0	0	4.54e-06	0		164	0	0	0	0	0								9.60688	21.2931	18.2364					3		3832.24		2390.15		501.025		667.948
		190	0	0	0	0	0		190	0	0	0	0	0								7.53666	9.31809	13.379				70	1		3953.63		1992.58		829.971		644.937
		220	0	0	1.95e-05	0	0		220	0	0	0	0	0								8.79708	10.4258	13.4416					2		3268.19		2236.61		877.4		710.043
		255	0	0	0.000133	0	0		255	0	0	0	0	0								19.1867	9.8905	19.6473					3		3575.45		2169.97		936.465		712.062
		295	1.25e-05	0	0.000475	0	0		295	0	0	0	8.58	0								8.44942	6.78437	10.5424				75	1		3807.48				671.588		584.824
		342	8.79e-05	5.44e-05	0.00122	1.06e-05	0		342	0	0	0	33.6	0								14.6836	9.25253	10.9764					2		3797.74		1320.48		797.217		631.45
		396	0.000319	0.000351	0.00255	7.39e-05	1.5e-05		396	0	0	9.96	41.4	8.52								9.34684	9.50525	15.7134					3		3918.59		1989.07		779.707		673.278
		459	0.000826	0.00119	0.00462	0.000268	0.00011		459	0	4.45	33.5	16.4	31.2								15.8049	6.45369	12.5451				80	1		3278.56		2688.83		552.343		641.254
		531	0.00179	0.00298	0.00774	0.000715	0.000426		531	0	20	38.5	0	39.1								11.3742	7.4765	12.4663					2		3280.47		1825.94		621.573		636.349
		615	0.00359	0.0065	0.0127	0.00164	0.00122		615	0.824	36.1	16.5	0	18.8								14.1722	6.91216	11.839					3		3839.45		2028.69		746.315		679.454
		712	0.00659	0.0125	0.0198	0.0033	0.00282		712	8.76	30	1.49	0	2.36								14.6865	15.9197	13.1138				85	1		3467.06		1888.7		758.231		602.562
		825	0.0108	0.0212	0.0285	0.0058	0.00546		825	25.9	9.45	0	0	0								10.999	6.84298	11.1118					2		2873.71		1508.53		592.763		632.116
		955	0.0161	0.0321	0.0377	0.00911	0.0092		955	35	0	0	0	0								7.28231	11.9621	16.5849					3		3587.93		2322.88		876.552		582.006
		1110	0.0227	0.0459	0.0476	0.0134	0.0143		1110	23.3	0	0	0	0								10.3148	5.7913	21.6577				90	1		3090.42		1352.63		727.44		582.73
		1280	0.0317	0.0642	0.0599	0.0194	0.0217		1280	6.26	0	0	0	0								10.6172	15.7175	8.24473					2		3503.63		1223.56		567.519		594.456
		1480	0.0445	0.0903	0.0764	0.0282	0.0325		1480	0	0	0	0	0								10.0117	7.14707	9.70121					3		3309.1		1928.95		754.74		564.781
		1720	0.064	0.129	0.1	0.0415	0.0493		1720	0	0	0	0	0								13.0344	6.356	6.85281				95	1		2756.37		1426.25		555.865		539.124
		1990	0.0798	0.161	0.116	0.0528	0.064		1990	0	0	0	0	0								9.53806	10.052	6.71667					2		3628.78		1357.43		595.805		547.83
		2300	0.077	0.154	0.104	0.0518	0.0639		2300	0	0	0	0	0								13.8871	9.89104	15.7337					3		3738.78		963.598		612.25		560.908
		2670	0.0611	0.122	0.0768	0.0418	0.0523		2670	0	0	0	0	0								16.6441	20.3712	9.19669				100	1		3872.89		1667.77		513.613		459.784
		3090	0.0444	0.0877	0.0518	0.0308	0.0391		3090	0	0	0	0	0								7.50967	6.47373	6.58081					2		3820.56		820.625		495.06		535.664
		3580	0.0316	0.0619	0.0343	0.0222	0.0285		3580	0	0	0	0	0								8.96711	6.36301	16.4019					3		3323.1		1703.33		514.943		553.622
		4150	0.022	0.0428	0.0223	0.0156	0.0203		4150	0	0	0	0	0								12.2157	16.0622	6.3404				105	1		2695.33		807.492		556.45		527.259
		4800	0.0154	0.0297	0.0146	0.011	0.0145		4800	0	0	0	0	0								9.52935	10.3754	11.2973					2		3629.09		793.853		599.577		534.37
		5560	0.00945	0.0181	0.00858	0.00681	0.00899		5560	0	0	0	0	0								9.3917	5.99682	9.55193					3		3238.78		1151.4		542.477		487.052
		6440	0.00288	0.0055	0.00255	0.00208	0.00275		6440	0	0	0	0	0								11.2542	23.0208	17.3318				110	1		3538.14		1092.5		534.27		532.734
		7460	0	0	0	0	0		7460	0	0	0	0	0								11.7785	7.10604	15.3333					2		3496.06		1515.14		565.426		489.725
		8630	0	0	0	0	0		8630	0	0	0	0	0								14.4041	5.60806	13.0739					3		3354.89		778.242		569.102		511.343
																						16.0189	16.2512	17.0189				115	1		3562.39		1037.28		480.792		427.241
																						18.126	9.65692	12.6839					2		3647.89		823.416		527.99		510.398
																						13.3557	8.65478	6.10356					3		3849.42		835.355		535.397		479.778
																						10.6327	14.17	10.406				120	1		3830.91		751.574		536.288		480.247
																						11.2413	7.82876	6.35756					2		3732.1		653.403		535.314		450.747
																						16.0718	14.2653	5.8204					3		3419.62		811.768		591.746		437.175
																						12.7674	5.2301	7.6887
																						9.56617	12.3157	10.3766
																						19.5406	11.2992	14.5419
																						11.8832	13.335	14.0885
																						12.7342	14.1869	7.45971
																						14.6724	17.1692	6.56701
																						9.25166	6.88109	7.60523
																						8.18157	13.6336	10.2867
																						8.08873	19.1264	20.7771
																						14.0866	7.27191	6.19644
																						11.2404	12.5274	7.32872
																						13.9614	9.95439	12.762
																						11.9084	14.2724	16.5169
																						14.2259	8.88017	14.8564
																						13.3513	14.3923	6.63608
																						12.248	4.88495	7.6268
																						17.3092	16.9536	8.26191
																						8.75148	12.3444	17.9047
																						13.371	10.7393	10.8187
																						11.1999	11.4335	14.1532
																						8.0913	16.5001	11.4822
																						9.25398	7.76391	16.4414
																						14.358	13.946	11.2627
																						8.35555	15.228	9.69409
																						14.3009	8.06829	11.1794
																						11.4775	12.4401	13.1831
																						9.72107	27.2947	11.0435
																						13.3994	7.51775	10.257
																						16.4963	23.7781	9.47916
																						9.70577	15.2233	8.46432
																						8.69928	13.839	12.6094
																						10.7106	10.3557	12.2192
																						8.44565	10.4604	10.1679
																						12.6897	10.3323	15.2214
																						10.7265	19.2988	10.0807
																						14.4415	15.1645	14.8768
																						9.42592	12.8891	5.95838
																						14.7822	14.8253	11.2755
																						7.1051	11.7833	14.5165
																						21.7175	5.28219	11.7642
																						16.0188	13.9349	20.0995
																						9.12583	10.973	10.8875
																						11.3821	17.2602	8.48251
																						11.3774	5.29319	18.9332
																						13.7029	25.8952	10.1413
																						15.3568	15.2642	9.83723
																						11.0414	17.8492	6.70771
																						16.7256	16.8279	6.52978
																						13.966	22.5384	12.7224
																						7.64425	14.3421	5.22121
																						8.63945	16.1506	13.5214
																						8.44731	17.5806	18.2914
																						11.4667	21.9619	10.8873
																						7.90161	12.3248	13.8923
																						7.76062	23.5456	12.2076
																						13.0304	14.676	15.0654
																						20.5877	12.5014	12.0082
																						6.69073	20.7851	15.7066
																						9.42748	8.55012	10.7416
																						12.857	5.30439	18.2972
																						17.0341	24.547	18.2812
																						13.0871	14.9703	10.8767
																						18.2611	4.83527	10.2984
																						15.7039	10.5343	7.39515
																						11.0997	7.08043	16.45
																						6.28955	15.7214	20.4327
																						12.9599	16.2823	17.577
																						12.5443	6.34923	17.4342
																						21.3962	11.8022	7.80958
																						23.0633	6.42874	17.9445
																						12.2659	17.9493	18.8113
																						8.05149	25.2117	9.299
																						13.6661	4.87753	31.8165
																						8.62393	5.60544	8.38595
																						8.97793	20.6431	11.8509
																						11.8347	19.5179	22.4401
																						15.4906	5.50682	8.142
																						10.3473	30.4664	16.7941
																						14.3227	7.99017	10.0655
																						6.75612	11.5107	13.7983
																						19.5384	17.6386	19.0377
																						15.705	12.6625	16.1896
																						20.1539	25.8558	7.98755
																						16.5451	20.0838	10.4773
																						11.4645	6.3223	13.6722
																						10.9637	20.7527	9.73032
																						20.1638	39.7643	22.4485
																						12.4053	25.2754	7.34175
																						9.15724	10.9263	7.49324
																						14.2344	9.86339	16.8783
																						10.6728	24.9254	15.0724
																						7.37762	14.5713	18.1766
																						14.4189	8.83338	22.7889
																						12.9502	20.1429	5.41281
																						7.30063	19.0337	5.98445
																						7.20549	8.60656	9.38074
																						10.1775	19.7568	10.8936
																						10.2139	22.124	20.4757
																						9.63564	20.9231	20.5255
																						9.04243	19.3913	13.7331
																						14.5837	9.71102	6.25242
																						12.2672	6.54959	5.88007
																						17.0412	8.22461	13.6001
																						8.37698	14.6871	10.9074
																						9.57896	12.3695	9.47998
																						6.41365	20.1098	7.6585
																						7.15266	16.316	10.1627
																						18.6124	16.0001	19.1173
																						6.32069	6.77841	7.05199
																						15.3472	13.4312	8.71423
																						10.414	10.0226	21.75
																						12.4693	24.1376	18.8063
																						15.6578	32.9531	19.6159
																						8.14278	12.2588	21.3162
																						10.654	9.57764	8.17459
																						10.1625	18.409	8.81768
																						18.773	22.2874	22.095
																						18.972	16.6235	7.16758
																						14.5661	11.0352	6.1931
																						8.26437	22.0619	15.8361
																						8.86074	9.12386	16.4491
																						7.71559	10.4336	22.8862
																						8.78407	6.61656	10.6991
																						12.1109	10.9465	11.0115
																						11.3543	12.2382	13.2063
																						11.2007	6.62785	14.7992
																						14.2888	15.4656	12.4881
																						9.98456	20.8054	9.54776
																						8.19194	18.1771	12.7894
																						6.66677	11.5817	10.6812
																						7.98306	23.5841	13.2713
																						14.7938	16.7	8.83529
																						13.4557	13.4129	8.68237
																						13.7388	13.9889	12.6257
																						15.0735	12.7361	11.3989
																						7.84385	17.1254	8.38492
																						16.2026	18.6515	26.7921
																						6.48337	4.9222	16.9589
																						9.33071	6.36752	7.97593
																						7.3815	13.7432	15.041
																						6.02493	35.4585	24.8593
																						8.28751	14.3939	6.47506
																						12.4251	9.87728	21.3858
																						24.5743	18.565	8.71215
																						12.5138	15.3042	18.9303
																						12.2247	23.6573	7.95383
																						12.4079	13.3206	21.5238
																						9.00097	23.3512	7.95463
																						8.42108	12.9604	7.98146
																						10.9751	15.9196	10.0452
																						13.2949	9.34086	18.3909
																						8.74341	20.3139	8.21704
																						7.68424	23.7275	12.5926
																						10.0092	16.3109	18.9189
																						11.8707	4.99777	6.0132
																						12.0629	14.9824	14.8872
																						16.7739	8.54534	17.7181
																						13.7411	18.9463	7.46781
																						12.4213	18.2654	10.8635
																						15.188	9.54344	8.63195
																						16.6398	22.3159	22.2006
																						12.3881	15.3787	7.13133
																						12.0859	25.3544	8.65568
																						15.0691	20.1249	5.13941
																						10.205	35.0059	13.5853
																						8.20405	23.3509	10.1839
																						10.4319	16.6259	13.8129
																						10.0873	9.18813	17.8165
																						10.7508	12.9608	23.1312
																						9.24586	21.7164	20.607
																						7.67648	19.1032	8.55617
																						9.25866	10.7922	6.81377
																						11.6644	15.7036	18.9039
																						19.3337	14.2977	8.03548
																						7.35646	16.0943	24.7086
																						6.19134	27.2635	12.0911
																						9.96379	17.5068	9.38824
																						15.2208	19.2651	18.0156
																						14.5918	10.9683	7.99679
																						14.8695	34.8544	18.3181
																						10.8926	20.4139	18.8745
																						6.64951	18.4841	10.5043
																						6.86617	12.8526	9.65644
																						17.7996	30.6878	8.16088
																						18.2586	22.59	10.7555
																						8.39108	24.9892	16.737
																						8.39202	27.3082	16.0009
																						9.84766	17.5716	13.2047
																						11.4617	4.77648	7.91759
																						12.9321	14.1522	22.411
																						7.71595	4.48536	22.2
																						23.6541	4.91348	16.3088
																						9.19651	30.555	11.2144
																						15.8696	23.0467	9.89882
																						8.56947	14.787	11.2306
																						7.09425	13.6014	9.54398
																						9.37421	20.9132	7.09503
																						13.1085	21.477	8.09663
																						16.9613	9.85359	20.5871
																						16.0642	32.3803	6.77659
																						9.23314	10.4789	7.05518
																						9.69773	6.71807	6.1615
																						18.0627	27.5073	7.07764
																						12.8672	13.9548	10.6279
																						13.9803	6.95873	17.7723
																						7.62592	24.8598	12.2364
																						8.4217	28.2239	10.7178
																						15.2679	7.98493	9.74743
																						7.74589	5.58278	6.73401
																						16.6226	20.917	13.2355
																						14.3611	36.3276	8.84805
																						11.1156	5.14996	14.1466
																						15.8726	4.96831	17.066
																						9.99425	19.0366	13.2554
																						7.03721	27.3019	9.38056
																						8.28512	13.0091	14.2885
																						9.98692	7.86103	15.1784
																						7.98011	5.57002	12.2455
																						8.53364	18.6594	15.1293
																						13.1884	7.28566	15.7985
																						12.2588	12.2689	22.7275
																						16.452	7.17044	14.0436
																						12.3148	16.6953	21.6989
																						8.98214	4.61698	16.9846
																						9.36043	25.4585	8.4311
																						11.1575	13.6504	5.43598
																						8.2602	16.356	22.7775
																						6.92476	30.1322	9.81816
																						17.9275	22.0132	14.4991
																						7.5917	5.98536	7.32218
																						9.19341	10.6449	17.2514
																						19.9226	16.1262	20.7559
																						9.95015	18.9569	10.4575
																						12.5252	28.8637	9.15031
																						11.3149	18.137	12.9723
																						7.51457	16.2183	16.0885
																						22.3012	30.3238	16.8181
																						14.7633	14.7393	14.2856
																						22.4945	12.9367	10.7948
																						11.1894	13.1384	19.8077
																						20.8405	27.7262	7.67673
																						10.1632	14.0624	7.37315
																						11.4135	17.2313	11.6433
																						11.0514	7.76957	10.7518
																						17.2774	12.6818	8.3806
																						19.0642	15.0402	8.44703
																						18.316	8.62794	11.7983
																						9.97315	24.4421	12.4233
																						10.1027	21.9214	15.1907
																						21.2008	14.8652	16.2571
																						11.2498	24.5438	20.7984
																						21.0249	19.3593	26.0653
																						8.09567	28.6538	7.79074
																						8.94743	14.1835	28.3411
																						16.7823	36.4973	19.5803
																						11.7121	21.6658	6.90271
																						19.318	12.6509	17.2522
																						7.48355	22.4127	15.149
																						8.88215	11.8805	6.66325
																						13.6417	11.4403	11.9454
																						10.1792	22.1599	10.4277
																						17.4126	24.9581	16.7751
																						9.73066	18.8945	22.1442
																						16.9101	17.4258	7.52683
																						18.1291	16.1698	7.2025
																						15.8468	10.3394	13.1371
																						13.0515	31.9821	11.0359
																						18.1409	18.5986	8.18092
																						9.31335	4.84669	24.325
																						7.6578	21.0492	11.9981
																						16.0482	23.7535	9.64973
																						16.2298	17.9968	9.3937
																						10.6966	5.86331	19.5292
																						17.9311	14.3611	11.6484
																						17.2619	4.77378	12.6981
																						7.57758	29.3001	14.0114
																						8.67578	10.2749	11.1059
																						12.1646	34.8814	13.2475
																						8.89122	11.4124	17.4574
																						10.8212	13.3894	8.63411
																						11.8872	31.4621	8.1307
																						11.634	8.46749	9.49023
																						18.1363	9.26993	20.9384
																						6.56416	7.83861	12.8508
																						14.332	13.0182	29.7008
																						10.6011	16.0335	14.6712
																						10.6027	16.4096	17.733
																						10.126	7.88396	18.878
																						8.69245	15.0072	14.5799
																						7.56411	13.7605	22.2958
																						17.2199	26.056	27.6076
																						6.45039	19.6646	9.29014
																						7.95966	20.1014	8.09795
																						8.51079	8.7936	21.7625
																						20.8172	9.63216	6.025
																						12.2882	12.6324	19.5107
																						6.9583	25.8239	8.57242
																						18.9211	19.5333	26.6383
																						16.8316	21.1184	5.85021
																						12.1827	6.18872	11.8767
																						14.549	19.2161	6.07644
																						17.7919	22.2807	10.7963
																						9.55448	29.8038	12.7137
																						6.92051	16.3478	16.3518
																						8.81166	16.8276	8.03201
																						19.7647	21.2672	16.9731
																						17.0412	25.9567	6.41459
																						16.3137	7.0588	17.8271
																						16.8431	5.56579	17.2914
																						8.38854	39.7347	33.5798
																						7.74726	14.0905	18.9673
																						6.60818	21.769	9.66229
																						14.6904	8.39318	6.77716
																						9.99823	20.535	5.70889
																						11.9101	5.63048	14.6312
																						8.20576	4.74782	8.81452
																						10.8207	15.2097	25.4455
																						17.7597	13.3698	31.222
																						13.478	26.762	20.8036
																						21.9167	13.6419	29.5603
																						8.71252	30.0913	7.5303
																						9.66829	10.8344	13.1469
																						17.2878	19.8333	11.4288
																						12.5737	38.0025	15.3017
																						8.62914	28.1173	8.48929
																						11.8207	19.6522	8.07347
																						6.5619	38.7693	15.9857
																						13.3593	13.3045	15.0982
																						11.9241	18.0582	7.18811
																						14.6039	43.1431	13.5362
																						22.0128	20.3137	14.8833
																						10.3114	25.2178	16.0135
																						19.3346	4.84465	16.4976
																						24.2858	26.2657	17.9281
																						20.899	12.8407	5.89733
																						9.76428	20.783	10.122
																						7.46176	27.285	15.616
																						8.30278	24.2274	20.7559
																						13.4765	38.2014	8.33305
																						6.66486	15.1249	31.7733
																						12.4204	19.7381	18.9884
																						19.8083	4.92081	10.0498
																						8.40248	45.553	12.7857
																						8.13476	12.2663	13.677
																						33.8139	45.2775	15.5696
																						9.08991	23.895	16.7296
																						8.64583	24.7389	12.2958
																						10.2677	21.2514	17.4648
																						17.9621	9.44727	18.5017
																						8.92089	5.52208	26.204
																						12.5687	33.2899	14.3721
																						15.5702	9.68567	14.6139
																						6.38293	23.4336	20.8513
																						11.6217	17.0745	12.1219
																						14.4967	14.9372	24.9399
																						11.8591	9.17384	5.4192
																						8.1781	27.8305	23.3417
																						18.0082	16.0083	10.9736
																						12.23	6.28468	11.1027
																						5.81857	29.168	19.1948
																						9.79115	48.7214	14.6396
																						19.0968	15.0382	13.538
																						11.0681	26.8808	27.8752
																						16.5373	15.6486	32.7409
																						13.6968		15.7458
																						11.4108	8.50489	17.2349
																						17.6006	8.46942	23.7656
																						18.2977	34.6314	9.06987
																						13.9677	23.4919	12.3319
																						14.5187	22.3667	7.04574
																						10.2281	16.5752	6.82111
																						8.84505	7.93876	12.7712
																						10.7452	8.98297	4.70015
																						13.2275	20.0784	9.51287
																						6.26878	30.809	9.31477
																						14.3024	8.28223	11.3343
																						15.9086	5.6256	9.72746
																						10.206	25.6208	27.5233
																						14.7943	23.4287	5.95559
																						10.8888	16.282	16.529
																						7.72343	5.51467	23.5968
																						13.6629	30.5447	16.2838
																						10.1112	32.6461	17.3645
																						9.56073	5.00797	14.4808
																						11.3374	39.451	7.1336
																						6.4162	23.051	27.4066
																						22.824	7.65456	29.8315
																						19.0422	26.4886	14.205
																						12.5676	12.9329	10.5592
																						7.7411	15.1122	17.7108
																						11.1819	13.9233	24.7683
																						17.1516	25.2988	11.1816
																						11.4263	20.9542	6.8266
																						9.06211	37.6554	7.50773
																						7.67247	23.3314	7.92995
																						8.72993	18.5216	26.494
																						5.69906	12.945	22.045
																						10.7111	35.6862	15.3872
																						6.82205	33.8152	16.058
																						9.18945	35.5757	21.9293
																						8.59057	19.2989	10.9661
																						23.8138	21.6817	21.9249
																						12.8817	5.34744	10.3992
																						12.8354	22.6376	26.0625
																						9.08991	12.5727	11.8408
																						15.7132	23.3148	7.24783
																						23.557	33.5534	8.68525
																						13.2264	15.5349	6.51373
																						21.6191	29.1147	6.02123
																						16.5368	4.90545	16.1154
																						5.99201	15.3792	12.3232
																						8.69054	36.6388	21.1667
																						22.6532	26.5615	23.0697
																						19.9215	6.54925	5.40959
																						13.8493	4.67673	10.7008
																						16.9867	25.2649	16.6712
																						7.6942	38.4979	7.13962
																						12.5037	5.9824	19.1466
																						17.0229	5.35007	24.9359
																						8.68741	35.0437	4.80439
																						12.7415	32.5945	9.43915
																						17.5308	22.5796	21.2806
																						10.5071	16.1667	26.7436
																						9.66966	27.7228	9.04046
																						16.9347		17.2569
																						17.9368		19.411
																						7.32092	20.6723	7.03135
																						8.11291	38.7654	10.1812
																						16.2062	16.0754	14.3025
																						15.2091	13.8477	10.6814
																						6.88174	14.3649	11.5062
																						10.2153	23.1263	11.4867
																						21.1351	28.8032	16.5782
																						14.6498	28.8248	5.60542
																						11.5028	36.9244	31.1571
																						9.51676	22.4731	17.8756
																						12.7701	21.4054	5.24727
																						11.0762	14.1804	9.09955
																						22.3365	4.80139	9.20964
																						9.76752	12.0843	30.2164
																						6.23769	24.3882	4.87612
																						9.50709	23.0665	24.4021
																						7.56514	8.1712	23.1956
																						25.6784	4.30731	17.9828
																						19.7045	25.8604	7.71044
																						8.00372	42.0877	8.88091
																						6.40261	18.223	10.1852
																						7.08526	27.7934	15.439
																						14.8006	7.73803	23.1304
																						24.2184	32.1651	24.6467
																						17.8957	29.2181	16.0026
																						21.0115	43.8046	8.94921
																						19.046	19.1899	15.1767
																						10.1888	5.54394	5.35688
																						14.3814	28.1648	11.0799
																						18.2946	28.8799	16.7741
																						16.2167	33.8978	17.0923
																						10.0534	29.5864	8.2252
																						31.0705	24.051	23.4067
																						8.29329	17.2407	7.67488
																						19.9849	36.9352	10.0558
																						23.3126	27.5321	8.03789
																						10.4461	7.41483	19.8288
																						6.5721	4.59898	12.0014
																						7.96391	21.7661	13.2581
																						7.38047	17.1504	22.1372
																						6.66043	24.6654	8.98154
																						7.75377	35.2184	19.3679
																						11.8553	8.10343	10.3001
																						9.54259	10.103	24.4759
																						8.90951	9.20887	17.1211
																						13.0251	41.1308	16.5233
																						6.23846	12.4139	10.0186
																						19.2003	26.0446	30.3549
																						7.70621	17.9438	5.58516
																						7.14884	15.3359	30.2647
																						5.94772	15.1966	8.00762
																						9.05997	9.61423	6.57759
																						15.4919	11.5735	14.0069
																						6.6792	12.5357	19.2671
																						6.5958	15.2816	12.6909
																						17.3256	9.04044	15.4744
																						5.63044	19.7787	7.74095
																						14.8578	32.3413	28.887
																						15.7329	5.53452	15.9921
																						6.02129	22.5806	15.746
																						7.08271	5.87284	14.4406
																						6.83424	38.1615	12.3265
																						18.6433	15.0768	15.8752
																						10.843	5.80484	14.6822
																						6.45254	24.2002	14.9278
																						8.81202	16.1854	19.6844
																						6.75521	13.0995	22.5528
																						8.54353	26.7439	5.17622
																						6.12538	11.1441	5.10755
																						25.6896	21.3571	9.02314
																						12.2792	5.60208	15.6655
																						5.8178	26.0236	28.6743
																						13.5713	7.38709	26.5552
																						6.73333	9.48937	6.28362
																						5.70327	13.5745	9.97069
																						19.6783	22.7757	6.38759
																						9.02572	15.5443	6.49328
																						7.94389	7.66643	11.045
																						17.1998	29.0413	5.93551
																						19.5867	16.4872	11.7836
																						28.748	30.0368	18.1713
																						22.896	23.2486	12.952
																						19.9646	32.4813	33.6582
																						5.43265	38.6554	11.0766
																						5.92151	11.7688	8.49584
																						13.5891	20.6718	26.3238
																						8.4119	45.43	18.8721
																						9.67803	12.6623	23.1428
																						23.0638	12.6307	8.84487
																						28.4959	25.0968	34.9867
																						6.37181	14.7239	18.3486
																						6.58248	20.9976	10.8983
																						18.2113	32.7609	6.37727
																						9.64061	30.5152	9.2941
																						25.2093	36.2122	22.0363
																						17.8882	19.0111	29.2177
																						8.10657	16.7471	5.43647
																						12.3278	20.5831	27.6645
																						7.35599	19.8886	29.5687
																						8.03581	13.768	8.83715
																						23.9705	10.441	6.84548
																						5.91872	18.6656	13.7693
																						7.84722	15.4551	20.3541
																						9.00303	18.9009	7.3987
																						20.3327	19.3717	13.9919
																						6.66355	8.51209	13.0025
																						9.23485	9.44393	6.81174
																						10.3671	19.8515	31.5332
																						16.2991	7.32974	16.1621
																						17.1693	19.5711	20.891
																						15.8348	25.1614	16.0477
																						11.3626	9.27913	10.184
																						10.3782	12.6388	28.0604
																						7.83432		7.26611
																						20.9537	9.45061	28.51
																						6.50271	4.403	10.5793
																						18.3582	24.091	24.0267
																						6.71986	17.2262	14.0912
																						19.4226	5.90756	27.5991
																						5.92119	28.74	7.73128
																						5.94424	34.0891	19.3012
																						8.22561	43.225	28.2862
																						12.8059	31.5393	10.5872
																						21.5668	6.62148	26.5238
																						16.8952	4.52016	26.4017
																						23.0853	6.20748	29.6949
																						7.40127	5.6291	5.03822
																						16.7287	8.24396	19.4396
																						10.8277	8.63337	5.62223
																						9.98777	6.04908	14.7684
																						6.17784	26.676	22.688
																						15.3122	13.5428	18.652
																						8.02812	43.3506	21.769
																						6.51989	28.8609	17.3173
																						12.5816	4.48639	6.67491
																						5.94546	28.4371	8.99795
																						12.5506	28.7438	12.0516
																						19.4371	29.952	6.67967
																						6.76757	26.448	12.0516
																						7.21214	14.9475	5.2199
																						15.2057	21.8917	8.75309
																						13.5884	29.3732	8.17618
																						9.19724	7.7095	10.3317
																						8.00395		5.63095
																						6.45168	4.57106	10.8836
																						19.4017	18.624	5.16189
																						9.08969	21.1313	27.5988
																						6.35281	32.1705	10.4139
																						20.3567	28.6635	16.3503
																						28.6662	16.9129	21.1883
																						6.21147	37.109	5.55392
																						20.4116	21.6788	30.6572
																						8.43719	29.2808	5.55191
																						12.1543	10.3117	15.9572
																						14.3079	39.121	14.3675
																						9.72231	28.3436	5.76909
																						18.5536	7.63705	14.587
																						14.6472	15.4887	23.8988
																						6.00482	19.2208	16.9767
																						5.73953	6.56854	5.77882
																						15.0747	8.44118	5.90397
																						9.73508	10.5409	21.9673
																						7.19598	27.3997	17.9089
																						10.2189	21.4402	12.2469
																						8.36555	45.1306	15.2526
																						7.99948	26.8633	21.9087
																						8.8844	41.7123	23.0122
																						21.0984	12.1593	27.0431
																						8.59761	47.3503	11.0819
																						6.1175	25.582	15.8405
																						10.0978	18.3568	17.4296
																						6.42002	38.7673	27.2132
																						18.3548	13.4697	7.10729
																						16.9713	8.24037	6.02991
																						9.76164	5.64891	20.7806
																						9.01736	11.2975	21.0797
																						5.27058	4.72191	9.32007
																						8.3764	4.44309	17.0333
																						6.00757	12.491	23.7471
																						15.4548	7.55824	9.23371
																						16.3463	9.70721	12.1343
																						22.6166	11.7105	19.2584
																						19.5131	18.248	9.70208
																						21.3737	8.00556	5.94619
																						5.46065	42.5717	9.93365
																						6.5351	12.6684	7.46294
																						6.9888	8.25467	11.0783
																						5.56117	9.42235	5.00842
																						6.84657	48.526	26.7911
																						17.3289	23.8543	11.9462
																						6.28924	5.53255	31.524
																						7.2224	9.00332	7.22802
																						11.4084	15.5512	22.9714
																						7.54921	8.91268	39.3585
																						15.954	10.2397	9.64145
																						6.97226	4.75335	19.8704
																						7.49559	5.37149	5.41785
																						23.0252	6.14287	12.5151
																						6.36382	30.1071	25.0005
																						9.54348	4.58355	22.7723
																						7.07357	5.20698	9.46752
																						11.7249	15.3441	8.7355
																						17.4973	12.8289	30.6579
																						13.7511	31.4301	17.6528
																						16.4083	4.85443	5.14117
																						5.93318		19.9949
																						6.93312	35.2034	7.88486
																						17.4459	5.96385	29.3736
																						12.4362	13.9905	23.7275
																						14.5558	33.069	7.52243
																						14.7467	8.99486	5.17742
																						20.5455	6.26463	16.1048
																						8.51378	11.0443	22.7271
																						6.45608	14.5512	14.7207
																						7.15579	10.8702	25.6731
																						10.4258	31.6578	20.104
																						8.46145	4.4931	6.31799
																						12.2103	18.1339	8.8669
																						5.94041	5.47902	5.78748
																						7.71482	5.04737	10.8843
																						5.17831	35.2009	8.37141
																						9.08252	6.29142	17.5333
																						7.00117	5.17277	7.93868
																						7.19515	35.3741	18.0337
																						6.83938	35.881	13.8841
																						10.981	46.251	12.962
																						5.83026	4.56144	11.8717
																						9.63944	34.6419	7.8934
																						8.31029	9.18862	12.6572
																						11.8433	20.6928	11.9423
																						5.96724	4.75796	7.77424
																						8.49007	29.4158	7.60037
																						12.671	32.3846	19.0311
																						6.55259	7.72852	5.54007
																						14.4478	12.2821	22.5833
																						5.1139	29.2599	25.8486
																						11.3419	12.0782	12.6652
																						28.2666	14.5795	7.34054
																						6.67034	39.3922	16.3774
																						5.89515	24.2487	25.0939
																						13.7142	7.17292	19.9408
																						6.02864	7.60944	23.3478
																						6.95651	30.054	21.21
																						4.99106	16.7277	5.32688
																						9.26901	40.5756	14.0727
																						6.27551	19.2214	17.6531
																						8.47252	25.2377	11.1679
																						12.3261	15.4162	8.7373
																						7.2567	11.8671	17.2042
																						28.3897	31.114	15.8471
																						5.74369	24.6384	22.3548
																						6.36668	13.2844	5.7324
																						7.02299	10.0444	14.5406
																						15.1445	6.26989	24.8647
																						6.97916	28.3262	35.0137
																						13.2518	22.0967	15.442
																						11.7725	29.5409	11.8691
																						16.5878	40.8326	28.0179
																						6.52355	13.9903	7.18255
																						5.51199	5.92538	4.85416
																						18.2178	43.6591	21.7822
																						20.5357	26.4499	18.5903
																						21.8551	34.3742	7.21451
																						11.6997	41.4638	16.0568
																						18.42	22.433	13.5738
																						9.15616	12.1316	17.0954
																						20.1834	4.45389	28.8143
																						6.83861	17.0209	27.3527
																						5.96323	4.28931	4.39479
																						5.14966	30.5739	15.1876
																						7.98773	18.8607	31.4256
																						23.8827	22.8662	5.3954
																						17.92	12.4134	9.78233
																						7.32638	33.2444	10.8762
																						6.7056	4.47346	7.70252
																						6.43324	20.5522	22.9272
																						7.55517	7.39489	9.82206
																						18.1989		17.131
																						16.784	7.56715	5.90787
																						10.9506	27.4938	24.6894
																						9.57704	15.7684	17.9767
																						25.3006	6.11321	5.93278
																						12.4228	5.50832	21.2731
																						5.60179	22.2902	7.51559
																						6.04067	9.66781	11.4518
																						5.09701	31.8576	16.1406
																						8.14813	18.6378	34.6501
																						18.892	5.54657	23.9608
																						7.2786	4.48845	6.50918
																						5.39379	9.31028	28.9709
																						15.218	4.35311	22.3862
																						10.106	12.6884	31.47
																						14.9296	14.7483	28.5184
																						10.0255	4.63002	5.34039
																						4.9067	19.0412	5.33123
																						5.39374	29.061	23.4972
																						6.64921	47.4652	11.3824
																						5.96271	15.8897	4.73598
																						20.7686	4.67373	9.55593
																						6.353	26.9766	19.456
																						6.65718	10.9447	4.97739
																						7.25163	35.7127	4.83002
																						5.54894	10.4687	6.33923
																						6.07326	6.67427	17.7641
																						21.9279	4.83313	12.499
																						5.97576	12.5691	24.5636
																						5.46325	26.7436	6.10363
																						8.74005	12.9914	8.43555
																						20.675	22.1686	18.5166
																						16.7283	9.34095	19.6403
																						5.45047	13.185	11.6566
																						8.04046	7.64261	27.5198
																						7.31032	11.6416	13.0798
																						23.5258	4.866	19.5989
																						5.90596		15.9861
																						5.54435	6.76038	28.6125
																						18.455	31.5714	9.89848
																						11.8472	4.32347	13.0301
																						11.5579	4.36144	19.7662
																						7.98135	22.7446	8.19092
																						5.16377	6.97865	25.7594
																						28.1288	18.7436	22.0432
																						27.2854	15.5659	34.3632
																						6.71962	11.8825	34.1468
																						5.47548	21.0931	10.5061
																						6.40748	28.8935	26.9963
																						27.7993		8.78157
																						19.7874	17.2527	10.6245
																						6.24992	5.09351	4.52137
																						11.8186	41.5872	16.5221
																						14.6644	22.0843	6.90811
																						10.5399		7.36068
																						8.27375	4.79325	17.4153
																						7.00827	25.7552	17.0167
																						6.32745	10.1283	22.4041
																						6.2299	13.9104	24.0439
																						16.1966	5.64322	8.45284
																						11.1573	35.9609	16.6666
																						18.5098	5.94953	25.6638
																						12.4586	43.1125	11.3898
																						10.5052	22.4457	8.70736
																						5.41919	9.63291	15.134
																						7.261	6.5161	17.3435
																						21.8717	6.72566	5.25317
																						5.50869	39.7257	23.8933
																						5.6296	20.9079	13.0307
																						4.96466	30.5365	5.88683
																						5.28968	30.0089	31.9309
																						19.8856	27.5782	11.9127
																						5.69327	14.7648	8.98268
																						5.5988	4.55122	24.7366
																						5.98704	5.70626	27.2657
																						10.6762	10.0741	9.54062
																						20.3986	9.96102	5.10922
																						8.86788	31.4437	21.1454
																						5.61071	5.8759	20.2404
																						5.0936	6.78308	18.2277
																						10.5232	15.7772	17.9757
																						9.83986	14.7826	6.03969
																						22.8015	4.79823	17.7367
																						9.46835	15.7396	14.7806
																						6.30437	4.31498	13.4099
																						31.799	4.50092	7.00549
																						9.66566	12.3602	30.8022
																						7.25867	23.6481	34.6066
																						10.8309	5.6863	6.27691
																						13.1462	36.0013	35.0123
																						17.9809	24.4372	13.5776
																						21.639	6.20285	5.0347
																						6.09924	5.29861	25.6609
																						7.5467	23.2829	28.2358
																						5.56738	9.2679	7.54011
																						5.29271	6.86804	15.4775
																						5.29351	10.3921	18.147
																						5.64177	4.13749	37.9468
																						5.22164	6.50075	30.2817
																						10.3915	16.2433	6.81828
																						15.3125	4.27593	19.7464
																						5.0197	30.8532	4.26699
																						6.72793	7.47803	33.5876
																						5.39609	27.777	6.51229
																						6.21362	24.3116	15.6221
																						5.93224	18.707	9.4031
																						16.8723	18.8103	13.6379
																						6.52643	28.8796	13.9222
																						9.07115	46.4272	20.5847
																						5.20866	6.13268	4.91491
																						14.8186	18.6425	23.9756
																						17.5389	11.0149	4.50573
																						5.05296	15.4304	33.5462
																						5.41717	4.8084	19.8932
																						25.335	33.5866	21.3124
																						6.33552	7.29075	29.0705
																						24.8753	4.71444	8.91404
																						15.6245	38.9451	30.4702
																						5.29446	5.74521	18.0351
																						22.379	21.3649	13.5249
																						5.2816	24.7024	20.9829
																						30.9553	4.47782	25.045
																						4.91378	33.1476	6.70186
																						6.50684	4.0953	8.57825
																						7.81543	24.1911	5.59242
																						6.38623	4.88337	13.2337
																						5.68545	43.7936	8.56047
																						10.0392	11.538	13.8946
																						5.78707	4.62202	23.6727
																						5.3228	21.3447	8.53467
																						13.3444	34.8614	4.61164
																						14.8149	10.1358	6.31302
																						4.91709	25.1735	22.3882
																						5.63328	15.9829	27.9192
																						12.4736	4.89162	5.55825
																						7.93677	11.2686	4.61215
																						5.03846	11.022	5.14981
																						5.98084	6.1082	19.2156
																						8.54826	8.98754	28.2598
																						5.7219	5.38656	25.8674
																						5.75392	4.44594	14.787
																						6.94911	10.7411	19.4361
																						7.25901	8.55488	20.6441
																						5.84854	4.11657	10.2295
																						8.21302	8.77116	35.4417
																						5.35605	31.9785	27.2468
																						5.4098	13.3599	11.8105
																						6.1669	5.27343	8.14748
																						5.20752	5.96635	20.6233
																						5.18486	8.48328	14.5479
																						6.10559	25.6542	17.7909
																						5.20041	49.7913	9.49073
																						5.1609	34.6943	21.2192
																						14.1679	35.443	24.9938
																						5.52432	12.9315	7.69162
																						6.34226	12.1175	15.2359
																						6.77771	16.649	19.3292
																						12.1554	38.202	21.0748
																						5.53067	4.55429	6.26899
																						16.3884	4.06106	16.7437
																						6.59923	5.71027	5.42878
																						6.3663	35.138	29.4967
																						4.99207	9.58433	8.1295
																						5.22087	9.48253	17.7792
																						5.50336	11.9426	4.99517
																						5.1581	28.3096	31.9
																						5.78054	26.1896	7.49671
																						9.28221	10.74	23.6416
																						5.08802	19.1369	17.7795
																						17.1922	4.23295	12.5118
																						5.22569	14.0804	12.041
																						4.74292	27.8529	5.46567
																						6.8952	6.99755	36.458
																						6.57354	8.02766	4.53739
																						4.90837	11.0844	6.63923
																						4.99297	11.7103	29.965
																						5.35835	14.4691	7.76395
																						7.59665	7.66664	40.7002
																						10.4312	4.64532	24.0952
																						5.04934	7.79501	15.1211
																						5.5454	4.57193	4.53253
																						5.89761	6.78868	8.18744
																						7.9707	7.85302	9.46434
																						13.634	26.7245	9.92421
																						5.35652	7.06828	5.33701
																						5.70837	8.53581	4.69119
																						5.44692	5.65524	35.8774
																						5.30775	5.15345	15.1449
																						5.46072	9.56284	10.9515
																						5.01007	35.8335	15.004
																						19.8242	22.2505	14.7769
																						11.9529	15.3083	21.1444
																						6.48802	25.2566	11.9978
																						5.15917	9.54843	5.79452
																						6.81749	15.5245	10.6803
																						8.13664	20.2056	5.10585
																						4.678	20.8337	4.65396
																						7.2834	15.8845	7.97575
																						4.99722	21.0864	7.38179
																						5.07686	6.2053	13.3521
																						5.00283	32.077	28.2283
																						16.0131	25.0162	7.9812
																						5.05476	20.1837	5.26641
																						10.2554	22.7913	17.6601
																						8.98445	31.6576	16.8088
																						5.36387	32.4117	12.2826
																						8.81513	7.64174	31.2124
																						6.34167	32.882	14.7662
																						16.9364	5.17298	9.4124
																						27.4033	39.6658	5.59512
																						5.84904	33.0402	4.72754
																						5.20404	29.1694	25.5776
																						32.886	18.2626	17.827
																						4.8685	14.9536	7.43386
																						5.24916	21.6347	4.40623
																						15.3838	18.2099	9.35788
																						8.95731	26.2188	28.7753
																						11.1742	27.157	24.1834
																						5.17036	9.11336	19.4508
																						8.85101	19.0513	6.23108
																						5.40618	13.8508	14.6657
																						5.04485	18.6885	10.9198
																						5.0876	24.0603	10.2754
																						4.59435	38.6066	4.64555
																						7.14406	3.9727	23.5957
																						4.7513	29.611	15.586
																						5.72433		15.1964
																						8.31506	13.6136	28.042
																						11.4701	8.57696	10.296
																						5.08437	4.44283	5.27098
																						9.40608	36.4997	4.47881
																						6.60479	16.5104	14.6945
																						5.59508	37.6283	22.542
																						4.60605	7.38563	4.63055
																						4.93344	9.67816	6.32328
																						4.88713	8.72311	8.96653
																						5.35282	23.5402	40.6175
																						7.1083	7.57043	20.1941
																						10.8397	25.3973	4.73384
																						10.9639	10.9341	5.43773
																						4.98889	31.8372	11.9935
																						4.95322	18.5454	4.90167
																						11.533	36.6849	12.7473
																						6.01824	19.4654	29.7567
																						5.39251	19.1098	5.16927
																						5.3248	9.31416	13.169
																						4.83834	31.4737	26.2283
																						4.89198	23.5436	13.9698
																						7.52639	20.7041	34.1618
																						15.9496	20.2353	10.4311
																						5.1785	24.9903	4.62224
																						4.85405	6.77525	7.25259
																						5.3363	21.0416	25.9871
																						5.82978	22.3394	15.3768
																						9.16608	18.8861	16.4994
																						5.01702	6.17875	5.63863
																						4.9254	4.33993	32.0388
																						8.51726	13.1106	4.87838
																						5.25054	9.48554	21.7295
																						4.67249	4.14623	9.39628
																						5.12702	25.6403	32.5564
																						32.5924	11.9532	24.211
																						11.5188	36.5089	22.5672
																						8.36558	4.72644	15.686
																						10.1858	24.9208	14.2481
																						5.12421	13.5764	4.724
																						5.31837	32.2304	11.2868
																						5.07494	23.3017	11.9854
																						6.61096	22.1938	6.76388
																						5.06233	40.3992	4.84991
																						5.81158	7.62085	33.9849
																						15.2112	4.40097	22.7833
																						13.4003	11.5413	9.6091
																						14.5478	46.0651	4.34342
																						5.37123	9.48857	10.38
																						4.94772	24.6984	10.3663
																						5.1899	22.9251	12.1175
																						4.79815	26.2336	5.02021
																						4.51168		4.51503
																						6.90133	4.05163	9.4106
																						5.02894	13.8125	15.4438
																						5.42821	12.0492	7.28782
																						6.13906	4.06727	10.0865
																						11.5484	4.30498	26.5877
																						5.90645	11.9359	8.55165
																						5.08747	4.30575	35.7708
																						5.19076	9.30243	5.79483
																						4.80933	9.19312	14.6577
																						4.87316	34.0559	4.94253
																						13.5194	5.61232	5.52032
																						5.08202	23.0435	29.3415
																						4.85377	8.73272	7.17049
																						4.94948	8.09823	14.5577
																						4.60738	30.5427	4.66537
																						4.46296	29.0651	24.2499
																						30.4481	4.09977	4.72582
																						4.61579		47.182
																						10.4459	36.0309	5.96241
																						4.7691	5.31422	20.4069
																						5.16021	4.15984	16.9167
																						12.2938	16.6629	18.6518
																						9.54746	4.59857	10.2763
																						9.31001	9.28885	4.4505
																						5.50645	13.5094	11.1798
																						5.68469	35.4862	21.4717
																						9.12489	16.4185	15.4488
																						4.82906	4.07378	8.15
																						10.6104	4.47613	6.63548
																						5.70054	15.2617	4.56443
																						27.7572	29.0608	8.14116
																						4.75873	23.808	5.10874
																						8.15502	18.2741	39.6263
																						5.46547	17.3247	6.35861
																						5.04187		9.1564
																						4.6694	4.00622	6.38511
																						25.43	3.98876	10.4369
																						13.2345	3.87931	8.97668
																						5.25165	45.178	9.90531
																						10.3905	8.81304	13.1562
																						8.63722	15.3394	12.4401
																						29.7997	4.44604	5.59733
																						4.95386	10.2861	7.53638
																						6.14265	5.40179	46.5972
																						14.6793	5.19539	4.64226
																						9.78808	9.24256	5.46168
																						11.122	5.20411	31.7216
																						4.66524	4.32305	4.99659
																						4.78082	11.6586	23.5157
																						4.75234	17.1482	12.4028
																						5.13711	12.9318	5.58392
																						11.0124	8.43127	4.41301
																						15.2228	35.546	5.02832
																						5.16955	4.11255	5.90461
																						4.85009		4.48886
																						28.3541	9.96289	7.26343
																						16.2931	4.70852	21.2526
																						5.64738	3.94307	11.8404
																						8.17671	12.1516	13.6149
																						10.6999	13.5453	15.0727
																						22.3828	17.9581	42.208
																						4.87585	13.7079	4.452
																						4.67786	4.75942	4.53751
																						5.1185	42.3741	5.59838
																						6.84005	48.3171	19.4272
																						4.738	29.3564	11.3235
																						4.91625	43.8935	4.60012
																						4.71017	31.3682	19.003
																						25.8233	4.0855	4.72845
																						31.5241	10.8178	4.89003
																						4.39326	3.96401	4.97111
																						4.7696	9.50915	4.9458
																						4.69389	4.57363	4.58064
																						4.61689	4.00622	4.15849
																						5.01688	17.5981	9.85874
																						5.99382	6.05282	6.84506
																						6.44822	8.44929	4.4132
																						6.10798	15.0653	28.8891
																						5.23005	8.15166	7.15629
																						4.76444	10.5722	43.0989
																						14.4835	25.5	6.4606
																						4.88886	4.34778	22.5997
																						23.147	16.3539	6.93959
																						4.86504	7.14619	22.7099
																						4.7208	48.8945	6.89264
																						5.57073	5.92194	44.705
																						7.6956	3.98804	11.1471
																						4.75733	10.4349	20.9708
																						10.6921	5.97373	8.50325
																						4.62041	29.7306	31.0889
																						5.15745	8.10339	5.61433
																						5.31495	14.3155	28.3793
																						4.64581	7.48621	11.2583
																						5.52315	6.83469	7.75464
																						5.00325	14.6379	4.65777
																						4.6898	4.00723	27.286
																						4.98133	7.32255	24.92
																						8.01834	19.3492	4.63001
																						5.36474	12.1701	4.56485
																						4.6952	6.31847	4.8782
																						5.0074	9.56302	4.36429
																						4.79168	4.13039	4.52198
																						22.1326	4.13273	16.7602
																						22.6506	16.2333	29.5031
																						7.09402	37.209	17.1219
																						5.97315	16.5606	4.56896
																						5.39818	27.0722	4.56709
																						4.71322	4.22177	4.11625
																						5.01479	4.33225	27.4672
																						4.70359	11.9333	40.9478
																						7.2048	5.06351	10.8961
																						4.64036	5.32725	9.28754
																						6.25297	5.07504	14.4606
																						4.53795	4.58685	7.65111
																						4.41167	5.67047	13.973
																						4.41807	13.3655	11.7135
																						4.31556	31.1142	4.25939
																						4.50776	7.8012	4.40747
																						5.60234	5.59818	4.27753
																						6.48159	5.61511	4.54418
																						4.91116	4.39669	41.8837
																						5.0147	5.57187	6.50131
																						4.53824	3.86423	24.4969
																						13.8529	11.8261	18.7193
																						7.2712	9.31192	8.7073
																						4.71153	4.49801	23.0942
																						4.89182		10.3068
																						5.10181		36.7236
																						4.68211		4.11828
																						17.9955		5.92523
																						4.75834		5.24908
																						5.14497		9.39519
																						10.3161		4.25992
																						4.78839		5.01352
																						11.947		5.49989
																						5.21945		22.4912
																						4.6066		6.32947
																						4.89467		15.1604
																						7.82526		6.62552
																						4.53366		18.6112
																						5.57735		4.19406
																						4.71987		24.2564
																						4.67111		4.37429
																						4.73367		4.51496
																						5.41702		13.8967
																						18.5108		4.26489
																						4.77941		35.7136
																						5.212		21.439
																						4.51381		17.047
																						4.81695		4.29498
																						4.5161		10.8351
																						4.58461		46.7124
																						8.5953		22.5281
																						5.57554		21.8484
																						11.1712		27.751
																						5.45986		31.0784
																						4.77749		20.0123
																						4.68794		23.8792
																						6.0436		4.24402
																						4.32474		24.0248
																						19.3666		9.46386
																						4.62692		15.1846
																						5.09783		27.7841
																						4.64556		23.555
																						4.75606		23.039
																						4.94057		9.76696
																						20.4033		4.19121
																						4.61593		20.1317
																						8.21144		4.06103
																						5.60367		4.43232
																						4.49654		11.3213
																						4.53551		6.77703
																						4.28456		10.9322
																						12.5145		25.3046
																						5.24358		4.77678
																						4.65305		10.6371
																						4.33715		4.54106
																						10.0998		4.17441
																						4.56367		11.9473
																						5.69018		27.3908
																						5.14293		11.6965
																						4.68435		7.64401
																						4.94804		4.22199
																						5.2832		4.16604
																						4.56926		5.69936
																						5.23126		4.11603
																						4.9484		4.24079
																						4.65891		7.12242
																						4.44733		4.60403
																						4.53598		20.4114
																						5.6482		4.3052
																						12.2001		9.83187
																						4.58473		9.32307
																						4.31288		17.3207
																						4.71018		16.3149
																						4.48403		4.43171
																						4.77739		4.62385
																						4.51432		6.73172
																						4.22976		4.99883
																						4.74637		10.0188
																						4.58717		4.51948
																						6.20613		6.25258
																						4.87575		11.3504
																						5.64261		5.57436
																						4.83512		9.56847
																						4.27556		42.3677
																						4.86212		24.1499
																						13.6502		14.5088
																						4.82639		14.4621
																						4.59315		4.59104
																						4.29537		4.21191
																						4.35623		4.81594
																						6.03362		19.635
																						4.86788		16.4494
																						4.44623		21.0327
																						4.34704		9.70061
																						4.56439		12.7107
																						13.0894		4.10109
																						4.33627		4.21186
																						4.73877		32.729
																						4.38974		33.9336
																						4.39689		33.3262
																						4.59811		7.47643
																						4.37666		4.00949
																						4.22293		4.43415
																						4.59358		4.204
																						4.10864		4.39209
																						14.5195		3.98911
																						4.56469		21.8177
																						4.35095		22.0625
																						4.39675		41.6663
																						4.21526		44.1291
																						4.39497		3.99003
																						4.3062		4.03508
																						4.37201		9.54797
																						4.2453		4.20128
																						4.1192		23.1342
																						4.65265		5.97487
																						4.37329		4.50408
																						4.29658		12.7691
																						4.43205		4.17878
																						4.24059		39.6287
																						4.22634		28.3506
																						4.45414		43.4766
																						4.29195		5.01982
																						4.52715		15.5358
																						4.21939		23.4631
																						4.5432		4.24509
																						4.69067		4.3456
																						4.91601		13.2266
																						4.47889		4.2298
																						4.68576		9.66726
																						4.51426		9.54939
																						4.49158		27.0129
																						4.21534		25.3573
																						4.15654		15.9068
																						4.75971		27.1286
																						4.15952		25.0181
																						4.21		4.50027
																						4.3697		8.90893
																						4.21637		20.8967
																						4.29747		12.4468
																						4.32217		4.91296
																						4.21208		4.84983
																						4.26307		25.5285
																						7.10884		6.94097
																						4.24271		35.2558
																						4.72361		8.51189
																						4.42657		8.64755
																						4.24484		20.1283
																						11.8762		19.2459
																						4.85096		44.379
																						4.14431		10.8872
																						4.4646		40.1245
																						4.8225		5.37012
																						4.38085		4.67141
																						11.9456		4.28549
																						4.39248		4.34148
																						4.4461		27.5767
																						4.48438		5.91205
																						4.27581		26.6605
																						3.95461		3.97407
																						4.19007		39.3088
																						4.28915		13.014
																						4.58167		5.0738
																						4.71455		4.02877
																						4.3241		17.9105
																						4.13723		6.85222
																						4.66469		11.0999
																						4.22845		4.31137
																						4.11248		25.0165
																						6.34249		6.8845
																						4.71254		8.69162
																						4.32533		7.39938
																						4.68672		9.03955
																						4.88637		24.9436
																						4.24905		4.24752
																						9.20113		8.22707
																						4.27256		4.05271
																						4.07029		5.94074
																						3.93514		8.20195
																						4.86371		17.7533
																						4.26737		4.04559
																						4.91294		3.92808
																						4.57812		4.28614
																						4.17893		23.7311
																						4.50754		4.47604
																						4.42882		4.24914
																						4.64869		11.4128
																						3.85197		5.42402
																						4.13037		4.15056
																						4.2131		11.2212
																						5.58381		3.89387
																						4.45376		12.9782
																						6.2135		38.5654
																						4.30249		33.2871
																						4.42145		12.7391
																						4.66261		4.85605
																						4.54684		7.62799
																						4.38802		10.1485
																						4.88282		14.9731
																						4.41907		4.42936
																						4.3554		4.06128
																						4.20381		5.38368
																						4.22491		47.2453
																						4.3316		8.43883
																						4.41826		8.57375
																						7.375		4.3034
																						4.27845		3.94999
																						4.53484		3.89649
																						4.33682		11.0258
																						4.19321		9.69151
																						3.90423		3.98003
																						4.74303		7.15664
																						4.05933		4.24185
																						3.84289		10.9377
																						4.15437		4.17218
																						4.56711		24.0511
																						4.35022		4.08254
																						4.22988		42.6974
																						4.08647		11.6135
																						4.02346		3.91846
																						4.06061		37.4652
																						5.018		34.8507
																								13.0738
																								21.4376
																								4.15851
																								4.14224
																								3.86604
																								4.55394
																								4.08649
																								8.97069
																								3.999
																								7.8323
																								3.86372
																								4.02266
																								3.89071
																								17.61
																								3.96293
																								4.40599
																								17.1668
																								4.0037
																								4.74947
																								4.87634
																								4.05465
																								17.0467
																								3.80199
																								20.7499
																								5.24073
																								3.939
																								4.42562
																								3.83253
																								5.6609
																								4.02506
																								28.328
																								4.2192
																								17.9465
																								5.16317
																								10.3312
																								3.93023
																								14.8324
																								3.92661
																								13.0842
																								3.89773
																								3.91138
																								13.6644
																								4.11243
																								3.84704
																								12.9748
																								6.26973
																								4.06924
																								3.9041
																								24.2022
[truncated: 2 more columns]

## Sheet: Figure_3
Fig. 3b	liquid, high-diffusive	𝛥t [s]	f(q, 𝛥t) [-]	liquid, low-diffusive	𝛥t [s]	f(q, 𝛥t) [-]	arrested	𝛥t [s]	f(q, 𝛥t) [-]
ISFs	water	0.00407	0.992904	honey	0.00373972	1.00015	hydrogel	0.00407	0.990906
		0.00512383	0.958542		0.00470802	0.999403		0.00512383	0.993047
		0.00645052	0.956411		0.00592705	0.998762		0.00645052	0.993597
		0.00812073	0.967524		0.00746171	0.997835		0.00812073	0.993069
		0.0102234	0.972892		0.00939374	0.996232		0.0102234	0.991974
		0.0128705	0.953737		0.011826	0.99357		0.0128705	0.990828
		0.016203	0.922633		0.0148881	0.99008		0.016203	0.991108
		0.0203983	0.921271		0.018743	0.986643		0.0203983	0.995303
		0.02568	0.903714		0.023596	0.98566		0.02568	0.994904
		0.0323292	0.8625		0.0297056	0.987259		0.0323292	0.994296
		0.0407	0.855714		0.0373972	0.987826		0.0407	0.995442
		0.0512383	0.80171		0.0470802	0.987692		0.0512383	0.994851
		0.0645052	0.780012		0.0592705	0.988116		0.0645052	0.992928
		0.0812073	0.716277		0.0746171	0.98856		0.0812073	0.992788
		0.102234	0.65279		0.0939374	0.989979		0.102234	0.995678
		0.128705	0.580801		0.11826	0.987577		0.128705	0.995156
		0.16203	0.514607		0.148881	0.987796		0.16203	0.992292
		0.203983	0.398998		0.18743	0.987433		0.203983	0.990988
		0.2568	0.330941		0.23596	0.98751		0.2568	0.991623
		0.323292	0.19677		0.297056	0.98715		0.323292	0.994865
		0.407	0.133498		0.373972	0.985688		0.407	0.988671
		0.512383	0.0893767		0.470802	0.98742		0.512383	0.992565
		0.645052	0.0814175		0.592705	0.988819		0.645052	0.992424
		0.812073	0.0141923		0.746171	0.987436		0.812073	0.994847
		1.02234	0.00915254		0.939374	0.979293		1.02234	0.996593
		1.28705	0.0423386		1.1826	0.97554		1.28705	0.993131
		1.6203	0.0154986		1.48881	0.966535		1.6203	0.994115
		2.03983	0.0083052		1.8743	0.96029		2.03983	0.991091
		2.568	0.0207548		2.3596	0.947211		2.568	0.994836
		3.23292	0.0101145		2.97056	0.928252		3.23292	0.990079
		4.07	0.0188833		3.73972	0.902813		4.07	0.995176
		5.12383	-0.000284749		4.70802	0.868924		5.12383	0.995245
		6.45052	-0.00363144		5.92705	0.840368		6.45052	0.98974
		8.12073	-0.0324774		7.46171	0.795295		8.12073	0.989061
		10.2234	0.0212407		9.39374	0.74628		10.2234	0.985323
		12.8705	-0.0206664		11.826	0.682685		12.8705	0.980774
		16.203	-0.0194864		14.8881	0.631514		16.203	0.970806
		20.3983	0.0232268		18.743	0.536286		20.3983	0.955115
		25.68	-0.0290942		23.596	0.446224		25.68	0.933137
		32.3292	-0.0252119		29.7056	0.346053		32.3292	0.902976
		40.7	-0.00797383		37.3972	0.191782		40.7	0.858417
		51.2383	0.0055273		47.0802	0.266921		51.2383	0.792668
		64.5052	0.00910893		59.2705	0.209358		64.5052	0.691513
		81.2073	0.021809		74.6171	0.054343		81.2073	0.585918
		102.234	0.0321641		93.9374	0.149145		102.234	0.469444
		128.705	0.0504871		118.26	0.2722		128.705	0.398366
		162.03	-0.0238811		148.881	0.279202		162.03	0.397139
		203.983	-0.0767787		187.43	0.132799		203.983	0.421449
					235.96	-0.909396

## Sheet: Figure_4
Fig. 4 b, c	2 µM Dhh1	Diffusion coefficient [µm^2/s]		2 µM Dhh1	Diffusion coefficient [µm^2/s]		2 µM Dhh1	Diffusion coefficient [µm^2/s]		2 µM Dhh1	Diffusion coefficient [µm^2/s]					Fig. 4D	Ratio Dhh1/pU [-]	Tfus1	Tfus2	Tfus3	Tfus4	Tfus5	AVG	STD
droplet viscosities	0.05 mg/ml pU	0.0504029		0.5 mg/ml pU	0.0317695		2 mg/ml pU	0.0875962		4 mg/ml pU	0.0750913						0.84248	39	75	43	32	55	48.8	16.8582
+ arrested droplets		0.0483185			0.0409218			0.066531			0.074508						3.36992	16	14	18	22	16	17.2	3.03315
		0.0217768			0.0319582			0.0730537			0.0403498						8.4248	11	14	13	16	22	15.2	4.20714
		0.00591743			0.0752424			0.102465			0.10479						18.5346	3	2	2	5	3	3	1.22474
		0.0723512			0.108636			0.051685			0.256466						25.2744	2	1	1	2	3	1.8	0.83666
		0.0316841			0.0706179			0.0929349			0.20798						33.6992	5	1	2	1	2	2.2	1.64317
		+ 4 arrested droplets			0.0546276			0.0385631			0.255558						0.084248	6	7	5	5	5	5.6	0.894427
					0.0487603			0.0627933			0.140169						0.336992	49	43	20	61	34	41.4	15.4693
					0.0875905			0.0609603			+ 12 arrested droplets						0.84248	21	16	21	25	29	22.4	4.87852
					0.106079			0.0498319									1.85346	29	14	25	29	26	24.6	6.1887
					0.11407			0.0751771									2.52744	12	11	18	46	33	24	15.1162
					0.0637533			+ 9 arrested droplets									3.36992	11	16	20	29	17	18.6	6.65582
					+ 7 arrested droplets												0.10531	74	72	48	83	77	70.8	13.4052
																	0.231682	34	25	42	30	24	31	7.34847
																	0.31593	59	60	65	39	36	51.8	13.2929
	5 µM Dhh1	Diffusion coefficient [µm^2/s]		5 µM Dhh1	Diffusion coefficient [µm^2/s]		5 µM Dhh1	Diffusion coefficient [µm^2/s]		5 µM Dhh1	Diffusion coefficient [µm^2/s]						18.5346	4	3	3			3.33333	0.57735
	0.05 mg/ml pU	0.018386		0.5 mg/ml pU	0.00125161		2 mg/ml pU	0.0488682		4 mg/ml pU	0.0436613						18.5346	6	9	7	7	8	7.4	1.14018
		0.0250699			0.0623905			0.0524868			0.0104454						18.5346	1	2	2	3	2	2	0.707107
		0.0194952			0.0325506			0.0602558			0.102528						0.336992	120	60	120			100	34.641
		0.0120132			0.0112075			0.0570581			0.0376725						0.336992	62	93	86	58	70	73.8	15.1723
		0.0324754			0.0448504			0.000584358			0.13489						0.336992	14	16	18	23	31	20.4	6.80441
		0.0515013			0.0693403			0.0528801			0.035435						0.042124	150	120	90			120	30
		0.0480515			0.0707044			0.0290939			0.0218922						0.042124	119	109				114	7.07107
		0.077851			0.210681			0.0310493			+ 13 arrested droplets						0.042124	171	119	142	134	125	138.2	20.315
		0.0274279			0.0379078			0.0394164									9.26728	2	3	2			2.33333	0.57735
		0.0169711			0.0551435			0.0394228									3.36992	8	12	12			10.6667	2.3094
		0.0366171			0.087252			0.047791									13.4797	5	7	9			7	2
		0.0236937			+ 9 arrested droplets			0.0457222									18.5346	4	3	3			3.33333	0.57735
		0.0397971						0.0602566									25.2744	3	5	4			4	1
		0.0271869						0.0324528									33.6992	2	2	2			2	0
		0.0214267						0.0623178									6.17819	5	4	5			4.66667	0.57735
		+ 5 arrested droplets						0.0565229									0.336992	120	60	120			100	34.641
								+ 4 arrested droplets									0.042124	150	120	90			120	30
	11 µM Dhh1	Diffusion coefficient [µm^2/s]		11 µM Dhh1	Diffusion coefficient [µm^2/s]		11 µM Dhh1	Diffusion coefficient [µm^2/s]		11 µM Dhh1	Diffusion coefficient [µm^2/s]
	0.05 mg/ml pU	0.0160717		0.5 mg/ml pU	0.0802799		2 mg/ml pU	0.0379669		4 mg/ml pU	0.225276
		0.0212607			0.0490056			0.119351			0.0558523
		0.0248997			0.01027			0.1094			0.0410433
		0.0277288			0.0761799			0.0776887			0.0436671
		0.0277125			0.0324143			0.0864172			0.0228463
		0.0664832			0.104308			0.0666865			0.0490111
		0.0153587			0.0436063			0.0631318			0.0518823
		0.0402945			0.0507775			0.0659978			0.10294
		0.167624			0.0548372			0.0435885			0.0365886
		0.0569654			0.00411472			0.0568516			+ 11 arrested droplets
		0.0338288			0.00353405			0.0665569
		0.0280013			0.0474553			0.0989941
		0.0427737			0.0507267			+ 8 arrested droplets
		0.0173282			0.0418966
		0.0345144			0.0811415
		0.0318533			+ 5 arrested droplets
		0.0300332
		0.0814058
		+ 0 arrested droplets
	20 µM Dhh1	Diffusion coefficient [µm^2/s]		20 µM Dhh1	Diffusion coefficient [µm^2/s]		20 µM Dhh1	Diffusion coefficient [µm^2/s]		20 µM Dhh1	Diffusion coefficient [µm^2/s]
	0.05 mg/ml pU	0.009622		0.5 mg/ml pU	0.0312893		2 mg/ml pU	0.0272641		4 mg/ml pU	0.0080955
		0.012303			0.0168068			0.0264928			0.0542881
		0.0360147			0.0320282			0.0107235			0.00339735
		0.025109			0.031345			0.0265851			0.02858
		0.0403284			0.0390667			0.00925286			0.027941
		0.021851			0.0372929			0.0132331			0.00600136
		0.0113428			0.04068			0.0303723			0.115846
		0.0215722			0.0371684			0.0151594			0.0550646
		0.014322			0.0361943			0.0542686			0.0699405
		0.0100703			0.0484473			0.0305901			0.0501728
		0.00942577			0.0397091			0.0277791			0.0468305
		0.0128744			0.0426054			0.00441177			0.000865779
		0.0287077			0.0221475			+ 6 arrested droplets			+ 8 arrested droplets
		0.0308897			0.0396203
		0.0191758			0.0266437
		0.019152			+ 3 arrested droplets
		+ 0 arrested droplets

## Sheet: Figure_5
Fig. 5a	day0	day1	day2	day3	day4	day5
Aging	1/Relative Diffusivity [-]	1/Relative Diffusivity [-]	1/Relative Diffusivity [-]	1/Relative Diffusivity [-]	1/Relative Diffusivity [-]	1/Relative Diffusivity [-]
Dhh1	1.34478	1.98647	2.96622	2.13211	3.23501	0.229642
	1.84405	1.61247	1.56764	3.78861	2.06301	0.243354
	0.787653	1.7196	1.69443	4.14424	2.59786	0.576747
	1.3655	1.40152	3.28604	4.24631	2.58252	0.297085
	0.876673	1.03027	2.49051	1.82033	3.84656	0.244712
	1.19494	1.59067	2.04712	2.6535	2.5691	+ 14 arrested droplets
	0.79038	1.57989	2.51213	2.8845	3.02538
	0.900571	1.48396	2.18727	2.60727	2.77127
	1.25849	1.42869	2.60709	2.01613	3.63885
	0.584161		2.6328	3.69532	1.87725
	1.62375		2.999		0.431489
	0.808607		1.2567		2.99014
					0.504447
Fig. 5d	day0	day1	day2	day3	day4	day5
Aging	1/Relative Diffusivity [-]	1/Relative Diffusivity [-]	1/Relative Diffusivity [-]	1/Relative Diffusivity [-]	1/Relative Diffusivity [-]	1/Relative Diffusivity [-]
Dhh1 (DQAD)	0.957659	1.31285	46.1851	3.09423	4.70932	39.8359
	2.2834	1.33668	19.8687	2.51115	6.05629	54.2878
	1.31293	1.41109	26.1761	3.44935	3.51743	0.972726
	0.518234	1.39199	10.5984	52.0563	7.49595	72.1383
	1.08201	2.00421	41.2119	42.8573	105.953	2.41464
	0.507661	1.59904	7.82716	2.5136	105.953	23.6481
	1.15579	1.55264	6.3437	36.9751	3.72567	69.2415
	1.29842	1.67184	4.30319	2.79606	3.64487	34.7066
	2.2442	0.407908	4.20237	2.01816	3.14497	2.26715
	1.81381	1.02674	2.43933	3.09642	2.2815	2.19776
	0.992047	1.58888	40.8973	1.79478	1.40394	1.60869
	0.465337	1.72259	35.9958	3.09356	1.89066	1.59018
	0.487322	1.34967	1.41073	1.76994	99.5746	26.6067
	0.795939	1.51313	2.47929	1.31684	90.8084	4.16427
	1.93119	1.44084	3.65811	2.28328	4.38444	2.98736
	46.709	1.4053	2.37391	2.33733	0.737975	37.1959
	0.841023	1.20247	4.61131	46.3672	117.506	6.32392
	1.01964	1.28137	1.69331	1.40614	175.305	45.8418
	1.10297	0.966283	2.09148	59.7434	85.0139	22.6734
	0.879073	0.953386	2.67109	2.43543	29.3437	43.6706
	1.05479	1.21983	2.13656	2.07666	35.3972	2.51119
	0.721957	0.882573	2.86428	2.55317	2.00511	1.5009
	1.16289	1.21814	1.71052	43.1166	68.9738	43.833
	2.6841	1.11546	+ 8 arrested droplets	73.9861	1.71623	43.8577
	2.22678	0.659247		2.24154	1.9561	33.042
	0.93732	0.818212		52.0547	62.4694	+ 6 arrested droplets
	+ 4 arrested droplets	0.961632		2.23228	71.3969
		1.03875		2.27652	+ 4 arrested droplets
		1.63075		2.75134
				1.91484
Fig. 5g	day0	day1	day2	day3	day4	day5
Aging	1/Relative Diffusivity [-]	1/Relative Diffusivity [-]	1/Relative Diffusivity [-]	1/Relative Diffusivity [-]	1/Relative Diffusivity [-]	1/Relative Diffusivity [-]
Dhh1 (48-425)	0.42658	34.6482	35.5509	42.8951	35.073	218.831
	0.382806	30.3325	47.2121	38.9978	40.6042	266.627
	1.00893	63.6915	79.2257	35.7315	52.4403	307.495
	0.78194	61.3573	57.8744	75.4043	57.2781	252.457
	1.77084	39.0921	18.7793	45.9658	46.1329	287.451
	1.51872	30.9698	25.6432	29.3396	60.3385	264.611
	1.85264	42.533	42.5348	36.2256	48.4902	297.341
	1.42775	11.1601	40.8788	65.3134	46.0782	253.059
	8.66172	33.2207	43.0358	34.6065	44.0809	294.771
	5.13651	27.2029	58.6432	43.7438	9.33461	76.696
		30.1534	32.229	18.6434	43.0893	64.2457
		36.0851	54.9509	37.0468	10.4815	56.4507
		43.8808	37.6768	27.5173	71.0096	39.8344
		21.4604	33.6221	45.6099	124.96	37.9137
		15.9289	36.8698	32.965	58.5709	51.8606
		11.6142	38.5217	29.8574	3.62295	25.4807
		38.6108		33.3712	25.1602	32.8467
		27.3778				34.3891

## Sheet: Figure_6
Fig. 6b		15 min					30 min					45 min					55 min					70 min					100 min						Fig. 6d		Intensity mCh-Dhh1 [-]	Intensity Fluo12-RNA [-]		Fig. 6F		RNA			RNA + ATP reg				Fig. 6g		full-length Dhh1
FRAP	time [s]	FRAP 1 [-]	FRAP 2 [-]	FRAP 3 [-]	AVG FRAP [-]	STD FRAP [-]	FRAP 1 [-]	FRAP 2 [-]	FRAP 3 [-]	AVG FRAP [-]	STD FRAP [-]	FRAP 1 [-]	FRAP 2 [-]	FRAP 3 [-]	AVG FRAP [-]	STD FRAP [-]	FRAP 1 [-]	FRAP 2 [-]	FRAP 3 [-]	AVG FRAP [-]	STD FRAP [-]	FRAP 1 [-]	FRAP 2 [-]	FRAP 3 [-]	AVG FRAP [-]	STD FRAP [-]	FRAP 1 [-]	FRAP 2 [-]	FRAP 3 [-]	AVG FRAP [-]	STD FRAP [-]		Single droplet	droplet 1	65.5185	1.58667		Fraction of	Time [min]	liquid, high diffusive droplets [%]	liquid, low diffusive droplets [%]	dynamically arrested droplets [%]	liquid, high diffusive droplets [%]	liquid, low-diffusive droplets [%]	dynamically arrested droplets [%]		mobile fractions	mobile fraction 1, 0 min [-]	0.8986
structured RNA	0	1	1	1	1	0	1	1	1	1	0	1	1	1	1	0	1	1	1	1	0	1	1	1	1	0	1	1	1	1	0		intensities	droplet 2	64.3192	1.46429		arrested droplets	5 min	45	0	55	76.4706	5.88235	11.7647		0 min and 100 min	mobile fraction 2, 0 min [-]	0.8864
over time	1	0	0	0	0	0	0	0	0	0	0	0	0	0	0	0	0	0	0	0	0	0	0	0	0	0	0	0	0	0	0			droplet 3	100.972	1.22235		Dhh1 + RNA	10 min	45	5	50	41.1765	23.5294	35.2941			mobile fraction 3, 0 min [-]	0.9478
	2	0.236928	0.244207	0.218642	0.233259	0.0131716	0.128029	0.157471	0.165898	0.150466	0.0198824	0.0823331	0.0599152	0.0593765	0.0672083	0.0131012	0.0352944	0.0716469	0.0594746	0.055472	0.0185038	0.0569841	0.0616807	0.0623458	0.0603369	0.00292257	0.0589776	0.0281379	0.0971435	0.0614197	0.0345675			droplet 4	88.7699	1.24776		Dhh1 + RNA + ATP reg	15 min	30	0	65	17.6471	35.2941	47.0588			AVG mobile fraction, 0 min [-]	0.910933
	3	0.398037	0.387986	0.360571	0.382198	0.0193924	0.211583	0.262219	0.267693	0.247165	0.030936	0.111685	0.108561	0.123352	0.114533	0.00779544	0.0723786	0.120192	0.11345	0.102007	0.0258795	0.0896568	0.112491	0.109248	0.103799	0.0123539	0.0533127	0.0235473	0.137514	0.071458	0.0591105			droplet 5	55.7431	1.47778			20 min	55	0	40	29.4118	64.7059	0			STD mobile fraction, 0 min [-]	0.032505
	4	0.48046	0.491943	0.470283	0.480896	0.0108366	0.27521	0.325704	0.34146	0.314125	0.0346101	0.166972	0.168931	0.165178	0.167027	0.00187712	0.109304	0.169796	0.160763	0.146621	0.0326315	0.116643	0.125326	0.13934	0.127103	0.0114523	0.047402	0.00457352	0.201336	0.0844371	0.103477			droplet 6	65.242	1.14286		WT-Dhh1 and	25 min	60	15	25	70.5882	23.5294	5.88235
	5	0.53327	0.542708	0.51755	0.531176	0.0127088	0.316714	0.390961	0.414814	0.374163	0.051162	0.176668	0.180399	0.21102	0.189362	0.0188489	0.125999	0.183523	0.17304	0.160854	0.030637	0.143983	0.153309	0.169246	0.155513	0.0127746	0.0100448	0.0399863	0.0621177	0.0373829	0.0261339			droplet 7	89.3007	1.19189		Dhh1-DQAD, see	30 min	25	0	75	23.5294	47.0588	29.4118			mobile fraction 1, 100 min [-]	0.8495
	6	0.615539	0.593839	0.569343	0.592907	0.023112	0.365752	0.441062	0.436014	0.414276	0.0420992	0.189309	0.223	0.248357	0.220222	0.0296221	0.167128	0.21047	0.201751	0.193116	0.0229249	0.169607	0.183325	0.187922	0.180285	0.00952847	0.0319229	0.0217131	0.130013	0.0612163	0.0597979			droplet 8	66.3903	1.16832		Fig. 5	35 min	60	0	35	100	0	0			mobile fraction 2, 100 min [-]	0.8013
	7	0.652002	0.629865	0.627217	0.636361	0.0136096	0.387653	0.485751	0.476447	0.44995	0.0541513	0.270282	0.2317	0.264582	0.255521	0.0208258	0.207729	0.242448	0.243843	0.23134	0.0204595	0.186027	0.197703	0.214505	0.199412	0.0143158	0.0940833	0.0179056	0.0651995	0.0590628	0.0384578			droplet 9	64.3134	1.19298			40 min	45	0	55	94.1176	0	5.88235			mobile fraction 3, 100 min [-]	0.7386
	8	0.685434	0.650498	0.640482	0.658805	0.0235993	0.40708	0.497613	0.522225	0.475639	0.0606363	0.264365	0.266537	0.287818	0.272907	0.0129593	0.201588	0.259864	0.23878	0.233411	0.0295068	0.216443	0.214991	0.238739	0.223391	0.0133115	0.0396741	-0.0206653	-0.032369	-0.0044534	0.038661			droplet 10	92.2601	1.26648			45 min	40	5	55	88.2353	5.88235	5.88235			AVG mobile fraction, 100 min [-]	0.8
	9	0.714004	0.689818	0.676331	0.693384	0.019088	0.432493	0.537749	0.557148	0.50913	0.0670746	0.281804	0.292373	0.331568	0.301915	0.0262184	0.229852	0.274932	0.267464	0.257416	0.0241614	0.211185	0.24123	0.22978	0.227398	0.0151633	0.0700029	0.0134696	0.0309197	0.0381308	0.0289483								50 min	65	0	35	94.1176	0	5.88235			STD mobile fraction, 100 min [-]	0.03
	10	0.731993	0.715366	0.706014	0.717791	0.0131582	0.463001	0.554079	0.586905	0.534662	0.0641935	0.323758	0.291813	0.311573	0.309048	0.0161215	0.255153	0.276479	0.27721	0.269614	0.0125291	0.230991	0.235068	0.24074	0.2356	0.00489596	0.0724947	-0.0456696	-0.0455422	-0.00623903	0.0681855								55 min	0	35	65	58.8235	29.4118	11.7647
	11	0.777228	0.722717	0.719134	0.739693	0.0325558	0.49763	0.570777	0.599523	0.555977	0.052534	0.344805	0.336705	0.363433	0.348314	0.0137051	0.275602	0.309441	0.295045	0.293363	0.0169823	0.245612	0.263445	0.252177	0.253745	0.00901947	0.109664	-0.0159637	0.0239261	0.0392089	0.0641933								60 min	70	0	30	82.3529	0	11.7647
	12	0.778473	0.760539	0.731874	0.756962	0.0235046	0.522811	0.602143	0.627874	0.584276	0.0547627	0.355655	0.355615	0.372221	0.361164	0.00957624	0.266822	0.303626	0.313397	0.294615	0.0245601	0.250591	0.269043	0.261389	0.260341	0.00927031	0.120002	-0.07454	0.0138876	0.0197832	0.0974049								65 min	65	5	30	35.2941	29.4118	29.4118
	13	0.791169	0.770508	0.747101	0.769593	0.0220484	0.531493	0.602897	0.644556	0.592982	0.05718	0.353987	0.368101	0.395494	0.372527	0.0211046	0.249666	0.323832	0.318958	0.297485	0.041484	0.257865	0.258699	0.280029	0.265531	0.0125624	0.0968427	-0.0357617	0.000646209	0.0205757	0.0685119								70 min	55	10	35	47.0588	17.6471	29.4118
	14	0.813531	0.781031	0.759667	0.784743	0.0271229	0.565963	0.612462	0.658711	0.612379	0.0463744	0.35978	0.386185	0.3823	0.376088	0.0142565	0.282071	0.328229	0.323075	0.311125	0.0252932	0.278687	0.272005	0.284923	0.278538	0.00646018	0.138427	-0.0074361	0.00132646	0.0441058	0.081802								75 min	10	0	85	23.5294	23.5294	47.0588
	15	0.815381	0.799657	0.769945	0.794994	0.0230736	0.546373	0.641431	0.673011	0.620272	0.0659174	0.389408	0.391128	0.400011	0.393516	0.0056903	0.294103	0.3485	0.323379	0.321994	0.0272248	0.285304	0.278158	0.285444	0.282968	0.00416652	0.137051	-0.0594803	0.0433775	0.040316	0.0983013								80 min	60	0	40	17.6471	52.9412	29.4118
	16	0.832966	0.817117	0.789523	0.813202	0.0219845	0.558974	0.661474	0.681829	0.634092	0.0658457	0.424203	0.393338	0.445945	0.421162	0.0264354	0.307344	0.333526	0.344118	0.32833	0.0189299	0.299906	0.302513	0.294612	0.299011	0.00402624	0.164151	-0.0274074	-0.00757628	0.0430558	0.105339								85 min	70	0	30	70.5882	23.5294	0
	17	0.823632	0.813858	0.791202	0.809564	0.0166355	0.578881	0.652123	0.691357	0.640787	0.0570887	0.428667	0.42206	0.460218	0.436981	0.0203927	0.301956	0.362693	0.353819	0.33949	0.0328061	0.298142	0.286219	0.294172	0.292844	0.00607118	0.194258	-0.000673283	0.0239661	0.072517	0.106148								90 min	65	0	35	41.1765	47.0588	11.7647
	18	0.857964	0.837892	0.808474	0.834777	0.0248917	0.581997	0.667166	0.704936	0.651366	0.0629739	0.428478	0.439748	0.452686	0.440304	0.0121135	0.339309	0.39367	0.357897	0.363625	0.0276297	0.324804	0.291135	0.293774	0.303238	0.0187237	0.188947	0.0154755	0.0330249	0.0791492	0.0954918								AVG [%]	48.0556	4.16667	46.6667	56.2092	23.8562	17.6471
	19	0.86296	0.811387	0.810099	0.828148	0.0301542	0.603344	0.691371	0.713695	0.66947	0.0583446	0.415779	0.451217	0.461186	0.442727	0.0238646	0.326794	0.382187	0.346482	0.351821	0.02808	0.306179	0.292976	0.301401	0.300185	0.0066853	0.14922	-0.0733211	0.0457792	0.0405593	0.111362								STD [%]	20.3744	8.78669	17.3205	28.8332	19.9197	15.7582
	20	0.851868	0.825199	0.833396	0.836821	0.0136606	0.614118	0.676518	0.734427	0.675021	0.0601682	0.476528	0.461077	0.442632	0.460079	0.0169701	0.320962	0.393688	0.376165	0.363605	0.0379549	0.328455	0.306033	0.329297	0.321261	0.0131954	0.153004	-0.0283368	0.04748	0.0573824	0.0910751								SEM [%]	4.80228	2.07104	4.08248	6.79605	4.69511	3.71424
	21	0.852484	0.860823	0.827634	0.84698	0.0172653	0.639113	0.696912	0.735123	0.690383	0.0483366	0.487528	0.460895	0.45279	0.467071	0.0181738	0.351405	0.403491	0.370993	0.375297	0.0263083	0.312359	0.315016	0.305462	0.310946	0.00493132	0.106638	-0.0167929	-0.0098921	0.0266509	0.0693566
	22	0.880587	0.849419	0.809797	0.846601	0.0354791	0.619272	0.708451	0.758243	0.695322	0.0704096	0.532083	0.475381	0.474169	0.493878	0.0330925	0.347436	0.406973	0.364172	0.37286	0.0307046	0.315572	0.320215	0.317832	0.317873	0.00232174	0.136748	-0.0189763	0.0771348	0.0649688	0.0785716
	23	0.871633	0.853861	0.839656	0.85505	0.0160214	0.644897	0.704205	0.758376	0.702493	0.0567585	0.501457	0.473233	0.491308	0.488666	0.0142961	0.377128	0.401133	0.380662	0.386307	0.0129603	0.335951	0.319933	0.332354	0.329412	0.00840449	0.153612	-0.0278158	0.0589746	0.0615903	0.0907422
	24	0.898469	0.872514	0.824798	0.86526	0.0373676	0.659854	0.707798	0.756061	0.707904	0.0481038	0.519192	0.504554	0.479863	0.501203	0.0198775	0.385525	0.405396	0.373329	0.388083	0.0161858	0.349233	0.334838	0.326256	0.336776	0.01161	0.0836095	-0.0290177	0.0528836	0.0358251	0.0582191
	25	0.88277	0.873645	0.834022	0.863479	0.0259154	0.69724	0.735311	0.760214	0.730922	0.0317154	0.523339	0.497477	0.509633	0.51015	0.0129386	0.356283	0.430813	0.37894	0.388679	0.0382072	0.338393	0.32845	0.336914	0.334586	0.00536515	0.0984558	-0.00252638	0.0450595	0.0469963	0.050519
	26	0.881258	0.866175	0.841699	0.863044	0.0199645	0.688651	0.733342	0.763882	0.728625	0.037837	0.554991	0.492448	0.513302	0.520247	0.0318443	0.37412	0.428127	0.372905	0.391717	0.0315374	0.355869	0.332597	0.332976	0.340481	0.013328	0.0362982	0.0569522	0.0532868	0.0488457	0.0110199
	27	0.912298	0.879652	0.83611	0.87602	0.0382235	0.711473	0.735626	0.787662	0.74492	0.0389356	0.549972	0.513262	0.520917	0.52805	0.0193665	0.397669	0.434476	0.401143	0.411096	0.0203217	0.36294	0.337708	0.335509	0.345386	0.0152425	0.0712972	0.0266539	0.0899091	0.0626201	0.0325081
	28	0.903578	0.863951	0.852128	0.873219	0.0269482	0.682214	0.737163	0.804984	0.741454	0.061497	0.542348	0.539283	0.513552	0.531728	0.0158154	0.408561	0.44241	0.392753	0.414574	0.0253687	0.339247	0.344972	0.350807	0.345009	0.00578017	0.0319589	0.0571292	-0.00304883	0.0286797	0.0302227
	29	0.915714	0.883936	0.867595	0.889082	0.0244692	0.7224	0.738996	0.802425	0.754607	0.0422348	0.567692	0.512293	0.534301	0.538095	0.027894	0.385385	0.444799	0.398606	0.409596	0.0311946	0.364565	0.344537	0.342088	0.350397	0.0123308	0.0281492	0.139259	0.0330295	0.0668126	0.062788
	30	0.890102	0.887544	0.838861	0.872169	0.028874	0.744722	0.749046	0.818796	0.770854	0.0415745	0.56381	0.486392	0.547376	0.532526	0.0407891	0.394824	0.445413	0.416537	0.418925	0.0253786	0.391878	0.347372	0.339582	0.359611	0.0282144	0.0437101	0.12682	0.0279112	0.0661472	0.053135
[truncated: 3 more columns]

## Sheet: SupplFigure_3
Suppl. Fig. 3b	full-length Dhh1	60 mM NaCl			90 mM NaCl			120 mM NaCl				Dhh1 (48-425)	60 mM NaCl			90 mM NaCl			120 mM NaCl				NaCl [mM]	full-length_AVG [µm]	full-length_STD [µm]	48-425_AVG [µm]	48-425_STD [µm]
comparison of		Droplet radius 1 [µm]	Droplet radius 2 [µm]	Droplet radius 3 [µm]	Droplet radius 1 [µm]	Droplet radius 2 [µm]	Droplet radius 3 [µm]	Droplet radius 1 [µm]	Droplet radius 2 [µm]	Droplet radius 3 [µm]			Droplet radius 1 [µm]	Droplet radius 2 [µm]	Droplet radius 3 [µm]	Droplet radius 1 [µm]	Droplet radius 2 [µm]	Droplet radius 3 [µm]	Droplet radius 1 [µm]	Droplet radius 2 [µm]	Droplet radius 3 [µm]		60	2.21955	0.191132	0.606621	0.0792712
droplet radius		2.29698	2.0425	1.86896	1.43665	1.48026	1.76983	1.70504	1.42437	1.2938			1.55693	0.722319	0.53037	1.52819	1.79732	2.0768	1.42913	1.56377	1.18045		90	2.42148	0.0752987	1.92772	0.0627801
full-length Dhh1		1.39232	2.00965	1.6565	1.89344	1.54663	1.65325	1.49157	1.40146	1.38087			1.04631	1.01838	0.551228	1.85182	1.71695	2.02452	1.46884	1.46417	1.71043		120	2.5727	0.102882	1.10913	0.240636
vs. Dhh1 (48-425)		2.48366	1.72222	2.50829	2.18296	1.73492	1.63401	2.01164	1.34168	1.54011			0.902667	0.653706	0.598804	1.62371	2.30441	2.07022	1.29984	0.966489	1.07878
		1.63073	2.15889	1.6982	1.45657	1.66346	1.45059	1.66173	1.49105	1.43371			0.722544	0.90066	0.620385	1.53912	2.31962	1.43104	1.4073	1.08899	1.36277
		2.87083	1.95376	2.05514	1.76722	1.71705	1.57356	1.92567	2.01782	1.31662			0.675186	1.07771	0.935121	1.62631	2.10193	1.96307	1.15991	1.59671	1.2391
		3.02014	2.32378	1.97859	1.74197	1.87788	1.40469	1.92532	1.61686	1.65831			0.713557	0.941559	0.653957	1.85914	1.66866	1.49392	1.24176	1.60136	1.11692
		2.25797	1.71926	2.50576	1.93066	2.47028	1.64126	1.63129	1.34271	1.64866			0.788237	0.684492	0.658828	1.50379	1.43968	1.41834	1.27675	1.13684	1.30212
		1.51688	2.14509	2.36669	1.66553	1.53592	1.42882	1.63447	1.66911	1.35288			0.609636	0.982763	0.555372	1.91421	1.53448	1.81032	1.54911	1.16385	1.19189
		1.78074	2.16903	2.51708	2.02519	2.32757	1.64246	1.60081	1.68084	1.5403			0.652804	1.07416	0.615649	1.3936	2.31808	1.57436	1.23157	0.823481	0.944634
		2.21131	2.08241	1.97533	1.52465	1.37101	1.37638	1.50109	2.17975	2.02374			0.584409	0.980525	0.617286	1.64162	1.74689	1.54533	1.42328	1.73844	1.03587
		1.92987	3.09491	2.84923	1.73779	1.98555	1.40958	1.71887	1.48206	1.61767			0.543939	0.700997	0.757887	1.61738	1.67701	1.76906	1.40227	1.33531	1.15649
		1.59045	2.34208	1.3386	1.64469	1.74498	1.50211	1.69988	1.77248	1.59961			0.70467	0.715362	0.591915	1.52033	1.71337	2.16536	1.4796	1.08027	1.30658
		3.76022	1.70907	2.80676	1.71741	1.6784	1.29096	1.81091	2.19901	2.02896			0.649154	0.808009	0.507327	1.6964	1.7534	1.42932	1.73045	1.85817	0.980884
		3.38002	2.04005	2.52397	2.18539	1.96765	1.72396	1.49032	2.12733	1.59071			0.539203	0.658394	0.45084	1.58073	1.69485	2.34869	1.26549	1.17435	1.46387
		1.32151	2.79883	1.75061	1.42362	1.45853	1.67195	1.60029	2.21144	1.68063			0.632392	0.903119	0.573479	1.45836	1.81249	2.04363	1.17155	1.18181	1.07791
		2.04446	1.64181	2.60172	2.38614	2.14108	1.48174	1.90553	3.35334	1.39381			0.743252	1.23625	0.516431	2.08182	1.59264	1.59385	1.3253	1.177	1.26949
		1.87909	2.09297	1.38219	2.17851	1.69184	1.69752	1.87155	1.50448	1.43775			0.780884	1.06436	0.527019	2.1761	2.02087	1.43878	1.44452	1.27799	1.07232
		2.85662	1.6454	2.67025	1.7786	1.71711	1.38739	2.06589	1.7501	1.51067			0.468355	1.14166	0.700985	1.87629	2.47722	1.81507	0.926198	1.84553	1.19214
		1.81997	2.60594	2.07834	2.03487	1.75785	1.3088	1.69897	2.00224	1.64803			0.684348	0.851898	0.656977	1.37058	2.05951	1.99756	1.13982	1.31171	1.58044
		2.21979	1.55604	1.43025	1.61764	1.91012	1.69462	1.69984	1.49115	1.67654			0.576029	0.816112	0.683389	1.77687	2.19244	1.60883	1.23191	1.51117	1.06732
		1.85271	1.9695	1.72378	2.04781	2.2174	1.454	1.96076	1.31007	1.49558			0.726713	1.11856	0.498132	1.51048	2.25695	2.10879	1.32784	1.69776	1.16669
		1.85667	2.98015	2.25114	2.03005	2.0471	1.90988	1.66352	1.84591	1.81661			0.929619	1.10376	0.499481	1.89761	1.61325	2.14732	1.09033	1.37069	0.917381
		2.02487	2.5553	3.04012	1.43476	1.68444	1.46425	1.40594	1.29554	1.67866			0.582856	0.775346	0.607183	1.81677	2.51482	2.41173	1.36843	0.981953	1.32221
		1.87121	2.32751	2.02877	1.90563	1.58175	1.82736	1.60475	1.73755	1.67093			0.779834	1.16077	0.526667	1.71554	2.36235	2.22535	1.40444	0.977651	1.39962
		1.83887	2.47676	2.13787	2.2288	2.42933	1.61831	1.98222	1.85472	1.35724			0.653768	0.771697	0.638264	1.59755	1.66551	1.35733	1.35671	1.64966	1.32884
		3.10826	2.61061	2.40531	1.61289	2.7852	1.46304	1.51391	2.37157	1.71884			0.791046	0.975293	1.15494	1.76476	1.98443	1.5659	1.37312	1.35007	1.14232
		2.19889	1.61067	3.05613	1.50693	2.19583	1.64991	1.71657	1.51965	1.51575			0.730541	0.601005	0.583204	2.16198	2.0869	2.5	1.32842	1.34582	1.13368
		2.77245	1.83738	2.00741	1.99857	1.50501	1.49282	1.29669	2.595	1.35311			0.595745	0.64987	0.791411	1.62479	2.91646	1.4401	1.16335	1.365	1.2571
		2.21482	2.64672	1.60408	1.37472	2.47922	1.57426	2.29043	2.32529	1.36353			0.677782	0.595884	0.466365	1.65181	1.9508	2.52963	1.02585	1.43844	1.12792
		2.83196	2.67785	2.51182	1.79939	2.01736	1.44037	1.78887	1.86599	1.72477			1.05195	0.973795	0.677917	1.6779	1.98603	2.26123	0.965638	1.41876	1.05626
		2.59252	2.1262	1.89512	1.70467	1.66946	2.001	1.54852	2.25744	1.4432			0.590766	1.27314	0.989899	1.52574	2.34227	2.10576	1.29134	1.88072	1.03564
		1.98864	1.62197	1.85998	2.31332	1.32578	1.37712	1.37543	1.78144	1.52962			0.542429	0.879974	0.480439	1.58827	2.44326	1.69608	1.55465	1.21282	1.11929
		1.69277	1.91834	2.01165	1.29656	1.88387	1.35359	2.8098	2.18286	1.44202			0.640746	0.496558	0.432698	2.10144	1.64371	2.28118	1.17579	1.59881	1.22964
		2.19384	2.67135	1.74852	2.30627	2.27849	1.81515	1.7833	2.18813	1.97577			0.826528	0.62117	0.600266	1.46461	1.88626	2.10437	1.39443	1.29204	1.04373
		2.26541	1.50659	2.71753	1.76671	1.33839	1.48953	1.87612	1.76422	2.17325			0.717665	0.818955	0.548526	1.68517	1.95409	2.10703	1.7086	1.20872	0.842295
		2.30807	2.22145	2.41049	1.57228	2.09503	1.99824	1.56149	1.29667	1.3902			0.612976	0.624337	0.932969	1.68027	1.44711	2.81878	1.47276	1.77886	1.18936
		2.27832	2.72611	1.45586	1.41747	1.33342	2.44409	2.24045	1.47387	1.23663			0.673447	0.844069	0.539894	1.38286	1.62978	2.71181	1.96861	1.47277	1.32439
		1.27644	2.96716	2.0346	2.04181	1.97593	1.53949	1.61412	2.1426	1.4745			0.791643	1.01267	0.552018	1.79695	1.84256	2.16561	1.62356	1.52474	1.09662
		2.15741	2.97163	2.02482	1.51543	1.73162	1.47083	2.78271	1.89092	1.51478			0.536563	0.787367	0.560529	2.08867	3.08891	1.70568	1.33538	1.02419	1.1826
		1.58636	1.99877	1.6429	1.76745	1.52814	1.34767	2.24337	1.71408	1.42632			0.737954	0.783637	0.676828	1.73211	2.60999	2.06642	1.28938	1.11281	1.25201
		2.62495	2.23673	2.10087	1.75324	2.26646	1.62751	2.51369	1.93014	1.64984			0.694023	0.687803	0.411244	1.69823	2.21764	2.0855	1.66405	1.44404	1.31372
		2.19029	1.7685	1.90989	2.01251	2.19446	2.48032	2.5334	2.00125	1.24305			0.814696	0.735162	0.823876	2.52214	1.439	1.76344	1.26035	0.965595	1.07097
		1.71713	1.48526	2.04448	1.55757	2.28044	1.75966	2.17166	2.97675	2.01644			0.734382	0.547197	0.457098	1.48273	2.21334	1.58841	1.18777	1.26369	1.15392
		2.30423	2.68597	1.3044	1.73513	2.3575	2.06115	1.98923	1.77608	2.02161			0.717341	0.750897	0.572031	1.63785	2.00565	1.99974	1.12001	1.70851	1.17369
		2.20169	1.59769	2.40637	1.39998	1.39316	2.02818	1.37412	1.72285	1.91541			0.588583	0.849635	0.576773	2.33398	2.64896	2.30356	0.851884	1.18706	1.19016
		1.89679	1.97237	2.22756	3.09147	1.8183	1.54921	1.40136	3.07761	1.9528			0.542539	0.769307	0.924027	1.68551	1.69302	2.52164	1.25222	1.65833	1.19129
		3.16496	1.78494	1.31261	2.65516	2.06255	1.59253	2.54033	2.04104	1.46351			0.534525	0.845255	0.575397	1.80671	2.17215	1.60427	1.63803	1.88547	1.12444
		2.692	1.36907	2.05636	2.05878	2.53562	2.12329	1.55124	1.31978	2.42745			0.609513	0.802721	0.582796	1.7436	2.14029	1.79829	1.46141	1.4037	1.34756
		2.4984	2.35038	2.37067	2.52652	1.34625	2.56445	1.92788	1.65745	1.55718			1.08031	0.721383	0.56669	2.03966	2.05801	1.919	1.67591	1.12302	1.10732
		2.70031	1.4158	2.03732	1.84975	1.73647	1.65443	2.23511	1.57753	2.67103			0.436675	0.724035	0.563654	1.51764	2.92524	1.70602	1.1855	1.92483	1.18611
		2.17213	3.08877	2.40489	1.7357	2.40558	1.75328	1.96693	1.70221	2.53846			0.597723	0.886923	0.395762	1.34424	2.11249	1.47447	1.22996	1.21128	1.08405
		2.18939	3.41996	3.13299	2.44427	1.53291	1.36847	1.76949	1.92657	1.28072			0.920193	0.78015	0.80453	1.67758	2.22887	2.49227	1.09843	1.57769	1.04246
		2.21762	1.3954	1.53616	1.90213	2.03526	2.67933	1.39979	1.79391	2.90848			0.513447	0.775377	0.543529	2.23271	2.0523	2.36736	1.29702	1.22203	1.02896
		2.59222	2.62345	2.80504	1.67121	1.74937	2.18466	1.50745	2.42519	1.25359			0.507091	0.739205	0.600278	1.66943	1.76885	1.81657	1.27108	1.37308	1.15758
		3.16925	2.56524	1.29484	2.29711	2.12683	1.38725	2.09129	2.29858	2.35167			0.471318	0.958871	0.571364	2.27978	1.62369	1.778	1.06357	0.95327	1.2636
		1.57298	1.6535	1.98458	1.40021	1.99722	2.01431	1.82391	1.43473	1.93399			0.701262	0.684361	0.468438	2.34037	1.53585	1.72716	1.17882	1.50004	0.962712
		2.48941	1.75431	2.02555	1.56934	1.3835	1.4795	2.07196	2.57441	2.66261			0.836991	1.02467	0.466267	1.9001	2.42622	2.44344	1.49955	1.69948	1.49599
		2.56467	1.76518	2.43343	1.38719	1.96051	2.16793	2.39592	1.50119	1.55279			0.61491	0.903133	0.45013	1.74067	1.50001	1.4163	1.29355	1.28474	1.25917
		1.78961	2.75264	1.61955	2.05649	2.61789	3.05721	2.37057	2.41916	1.28939			0.831172	0.629661	0.749118	1.55247	1.47553	1.87444	1.55622	1.55424	1.06929
		1.70465	1.95968	1.3755	2.39337	1.68108	2.20477	1.97462	1.79826	2.60137			0.637129	0.910984	0.50808	1.44877	2.3412	1.80436	1.08155	1.21422	1.09304
		2.48884	1.93907	2.00741	3.05983	1.59928	1.98344	1.71018	3.30264	1.72178			0.740514	0.900592	0.710085	2.6245	1.6505	2.42822	1.33161	1.43749	1.45448
		2.02861	1.96826	2.25328	1.93297	2.45038	2.54896	1.97611	2.52418	2.23203			0.50425	1.03975	0.830412	1.71949	2.04279	2.75141	1.32059	1.88827	1.0688
		2.05411	1.90503	2.14579	2.29428	2.93891	3.16451	1.6023	2.72283	1.5462			0.936856	0.973535	0.526396	1.36671	1.68748	2.12716	1.17782	1.60427	1.42871
		2.14299	2.59223	1.9427	2.67886	1.56477	1.81186	1.71009	1.41215	1.41545			0.561276	0.847624	0.587039	2.07482	2.22887	2.42414	1.37873	1.66058	0.977916
		2.14556	2.09267	1.8662	2.38417	2.69544	1.42746	1.49848	1.53021	1.33528			0.627034	1.12505	0.589764	1.77742	1.80604	1.89365	1.2781	1.49633	0.888873
		1.86035	1.33044	2.59622	2.1679	2.1494	2.28048	2.41334	2.53221	1.26783			0.866181	0.705008	0.503542	1.77827	2.54661	1.85755	0.989393	1.18276	1.40146
		1.46249	1.65546	1.99948	1.9142	2.55673	2.25407	2.6372	1.92605	2.07133			0.567997	0.618376	0.603129	1.72989	2.82794	1.5364	1.37747	1.61866	1.14929
		2.59984	1.88288	2.10632	1.90672	1.80756	1.96501	2.29233	1.3592	1.46596			0.696752	0.984086	0.777534	1.70842	2.02789	1.88764	1.68846	2.04258	1.15577
		3.09694	1.67277	2.72663	1.55889	2.38613	1.69486	1.66846	2.66646	1.71812			0.627006	0.90282	0.889399	2.21128	1.54879	1.89622	1.50018	1.8263	1.06019
		2.23796	2.90371	1.74282	2.39193	1.98646	2.14726	2.54586	1.65268	1.69253			0.935529	1.02988	0.670019	2.27474	1.99857	1.78788	1.56853	1.0849	1.21948
		2.92102	2.74851	2.32197	2.53757	2.27689	1.94289	2.96886	1.98465	1.47785			0.501348	0.653274	0.593841	2.3194	2.72631	2.66678	1.29391	1.53963	1.43513
		3.38651	1.39066	2.91681	1.62093	2.44473	1.26404	1.31681	2.9599	2.70145			0.574245	0.786759	0.723556	1.42482	1.38973	2.25523	1.12034	1.7995	0.980999
		2.9027	1.30363	1.96729	2.58282	1.74861	2.6482	1.92815	1.47327	2.14164			0.58575	0.531213	0.68138	1.73759	1.84688	1.56293	1.72004	1.4737	1.32474
		1.68961	2.83615	1.72233	2.15867	2.58742	2.55453	2.40914	2.07165	2.47769			1.06602	0.976478	0.619937	2.13069	2.08398	1.88059	1.01216	1.46736	1.27242
		1.84233	2.12163	3.23159	2.63278	1.58488	1.77147	1.87346	1.5907	2.34557			0.7374	0.934331	0.459087	1.41066	1.96929	1.42735	1.23929	1.70012	1.25101
		2.17544	1.71537	3.18642	2.62958	2.24878	1.31821	1.49321	2.86283	2.04202			0.793352	0.70082	0.550748	1.5402	1.83267	1.89653	1.1911	1.10406	1.17164
		2.41617	2.76239	2.04235	2.30102	2.38548	2.16531	1.81881	1.63568	1.70227			0.405291	0.708446	0.815822	1.72621	1.71983	2.26297	1.69085	1.40508	1.58876
		2.60427	1.54861	2.99809	1.43004	2.44253	1.46762	1.4477	2.16715	2.06588			0.63362	0.895595	0.717715	1.40425	1.92559	1.88238	0.952835	1.16494	1.08476
		2.39159	2.51097	1.63976	2.69723	1.38218	2.98118	1.38433	2.09691	2.35745			0.890332	1.08201	0.470941	1.91942	1.6597	2.25819	1.15313	1.33075	1.42662
		1.52928	2.11547	1.33039	2.07162	2.53632	1.71803	2.81172	2.1898	2.21804			0.648314	0.760881	0.771077	1.61404	2.65834	1.44172	1.45927	1.28959	1.2837
		1.84924	2.21404	1.4443	1.50809	2.21714	2.19231	2.26041	2.27225	1.92675			1.95284	0.65549	0.383152	2.07912	1.71002	2.60455	1.30056	1.0837	1.38749
		2.10794	2.4823	2.13968	2.29081	1.82881	2.49343	1.43872	2.54859	1.52401			0.581402	1.03698	0.54711	2.08562	2.40989	2.45744	0.899476	1.21014	1.29835
		2.91667	2.27958	2.1492	1.53165	2.04166	3.27818	1.34444	2.98511	1.76285			0.631385	0.925795	0.678737	1.88854	2.75799	1.57964	1.27756	1.16253	1.30972
		3.31993	3.79078	1.95009	2.0272	1.75491	1.51808	1.80613	1.41901	2.82579			0.943428	0.607186	0.799504	1.91951	1.93123	1.78427	1.30408	0.949519	1.24829
		2.58307	2.43444	2.53992	3.00936	1.82378	1.38585	1.92504	1.59365	2.55927			0.882778	1.01626	0.574717	2.3817	2.58627	1.39197	1.19434	1.21373	1.00202
		2.44586	2.06651	2.20037	2.47286	1.54812	2.66396	1.55801	1.98554	2.41283			0.530714	0.870038	1.29653	2.2912	1.67969	2.7057	1.06436	1.40385	1.26446
		1.63618	1.59741	2.00241	2.49395	2.38789	2.43276	2.00095	2.09704	2.18328			0.73951	0.588157	0.435182	1.45735	1.34539	1.74606	1.4476	1.28292	1.03979
		2.64488	2.3494	2.43968	1.47592	1.52649	2.55846	2.91539	1.73127	2.90778			0.57079	0.651407	0.498422	1.65786	2.74663	2.84257	1.63493	1.16196	1.2333
		2.31313	2.32644	2.41632	1.5031	2.78518	2.07068	1.5684	1.44621	2.79783			0.618385	0.640148	0.470509	2.18631	2.68027	2.15649	1.25339	1.07266	1.05668
		2.97478	2.57019	2.79706	1.95082	2.83097	2.19561	2.61201	1.37733	2.87643			0.636048	0.810114	0.766513	1.64542	2.16124	2.38887	1.03346	1.40239	1.01422
		2.64071	2.33063	2.88325	2.84338	1.7382	1.61838	1.52516	1.89231	2.76227			0.566218	0.733798	0.536895	1.96785	1.76295	1.69036	1.11209	1.45225	1.30977
		3.5568	2.70684	1.42557	1.4288	2.14458	1.84045	1.52367	1.34551	2.14733			0.561529	0.828888	0.72374	1.97362	2.4167	2.82274	0.977331	1.6456	1.22879
		3.05651	1.45674	2.82383	2.13406	2.41797	2.32085	2.23577	2.92193	2.37624			1.22763	0.537309	1.17861	1.48666	2.75526	1.67423	1.09647	1.00649	1.32755
		2.27871	1.43144	2.41954	2.22041	1.2846	1.81438	2.7162	1.50143	1.75306			0.602195	1.00001	0.623902	1.52308	1.95143	1.96387	1.36242	0.893828	1.02148
		3.13256	2.68647	1.71392	3.00478	2.41972	1.43838	1.74345	2.06859	3.00239			0.733219	0.810481	0.602011	1.97765	2.02501	2.31024	0.887486	1.94717	1.60403
		1.72137	2.85498	2.0549	1.858	1.72211	2.54713	1.93774	1.8522	3.11086			0.788586	0.791099	0.470019	1.83276	2.30912	1.63217	1.28976	1.32465	1.13983
		2.30919	3.17158	2.00496	1.98876	2.03138	2.44988	1.34772	1.50059	3.34778			0.824435	1.22626	0.48807	1.99456	1.60221	2.72084	1.68073	1.80653	0.950609
		3.03012	1.87392	3.21525	2.54351	2.57848	1.6835	1.81261	1.70327	2.04907			0.867391	1.01615	0.682347	1.65273	1.87275	1.53209	1.22081	1.88347	1.30554
		2.62443	2.31328	2.93179	2.13536	2.31318	2.36606	2.34295	1.36115	3.07777			0.591859	0.82861	0.666225	1.50755	1.94984	1.7771	1.61271	1.0281	1.53999
		3.51736	2.49501	1.73955	2.29082	2.01126	2.58785	1.97764	2.18859	1.5919			0.785007	0.933476	0.917394	2.07768	3.1338	2.04379	1.42015	1.75039	0.960125
		2.58357	1.49164	1.82633	1.8279	1.85003	2.1123	2.06944	2.49983	1.9224			0.759664	1.38749	0.644288	2.02701	1.60426	2.25	1.53873	1.39839	1.16594
		2.76451	2.4444	1.93741	2.79669	1.83425	2.31946	1.27371	1.80232	3.21691			0.526186	0.797292	0.385062	1.49523	2.4012	2.34347	1.20178	1.82172	1.23265
		2.86503	2.94292	1.95736	1.79765	2.08758	2.36617	2.13892	2.22356	2.66648			0.673873	0.731429	0.478851	2.60661	2.69291	1.37321	1.26582	1.9366	1.1021
		1.79268	2.16487	1.24002	1.9654	2.28002	1.54694	1.98114	2.54323	2.34787			0.670333	0.51766	1.12861	2.48986	1.66819	2.41769	1.08694	1.2512	1.16081
		2.48375	2.1542	2.65958	2.23699	1.98599	1.52364	2.33997	2.40171	2.12457			0.712178	0.498931	0.780426	2.07317	2.12191	2.66704	1.13374	1.10497	1.23669
		2.55136	2.12541	3.08529	1.80591	1.4222	1.54794	2.92924	1.35461	2.55972			0.420721	0.973649	0.654859	1.81954	1.45673	2.77168	1.88626	1.97566	1.19199
		2.25505	1.53138	1.66143	2.91852	1.59248	1.57209	1.27983	2.38033	2.52724			0.512849	0.885136	0.452515	1.46254	1.79226	2.21639	1.26483	1.55906	1.52174
		2.07415	2.69005	2.03388	2.28289	1.92563	1.71945	1.37728	2.45912	3.04247			0.645247	0.673642	0.758286	2.75154	1.5806	2.72893	1.16906	1.6342	1.20767
		3.20297	2.08294	2.86295	2.6044	1.71002	2.00166	1.93926	1.49653	1.93808			0.776169	0.798973	0.51231	1.77802	2.64479	2.15421	1.40778	1.85547	1.218
		2.15523	1.7119	1.81635	2.46154	2.41761	2.09452	2.44455	1.41172	1.81815			0.581407	0.676308	0.765398	2.0796	1.76161	1.36142	1.40042	1.60674	1.16269
		1.40747	2.39351	1.97613	2.51168	2.4217	2.19695	1.63725	2.51951	2.663			0.58689	0.889102	0.50642	1.82476	2.09912	1.40992	1.91528	0.896971	1.1426
		3.14163	2.12045	2.47175	1.98103	2.56726	2.50739	2.58775	2.75652	3.14176			0.791863	0.650562	0.469639	2.64177	1.85247	1.64062	1.40976	2.00689	1.1842
		1.40293	1.83335	1.56347	1.66278	2.2889	1.93449	1.57348	2.23891	1.42633			0.522619	0.873128	0.551311	1.77195	1.73337	1.98054	1.5725	1.62932	1.09432
		2.31451	2.72159	2.38055	1.53083	2.04907	2.9601	3.38712	3.16952	2.22135			0.732003	0.530417	0.637197	1.91201	2.87415	2.1228	1.61911	1.37848	0.994557
		2.40474	2.22872	2.21187	1.82716	1.91836	1.42561	2.71409	1.71346	3.30961			0.609242	0.66955	0.602334	1.6222	2.75291	1.38002	1.60643	1.36255	1.26344
		3.05456	2.3977	2.16715	2.96046	2.22111	2.41263	2.16513	2.34448	2.16209			0.535413	0.86497	0.570734	2.00907	2.21429	1.39923	1.38075	1.34373	1.17432
		2.14598	2.46571	3.12528	1.8974	1.75702	2.35718	2.70514	2.52998	2.74688			0.633402	0.90594	1.10257	1.91419	2.08638	1.50684	1.15341	1.25671	1.21304
		2.08933	1.29016	2.20564	2.11744	1.59275	1.873	1.87838	2.4619	2.54157			0.383377	0.935707	0.546901	2.05381	2.37978	1.77427	1.3242	1.14177	0.994908
		2.96892	1.98576	3.13683	2.41052	1.97468	1.49836	2.07564	2.99533	1.57459			0.535554	0.673955	0.735466	1.30971	2.65083	1.80534	1.8374	1.35402	0.941855
		3.21885	2.09788	3.21057	1.6642	2.07276	3.00116	2.27319	2.67963	1.90203			0.581603	0.591937	0.792499	1.8904	2.57661	2.77091	1.46581	1.47291	1.07047
		1.96698	2.79991	2.1802	2.72961	2.90488	1.31431	1.94477	2.66823	3.17889			0.625539	0.593097	0.478142	1.88732	2.20898	1.65274	1.70949	1.77203	1.14356
		2.96666	1.69958	1.8592	1.78182	2.19715	1.78573	2.68654	2.30872	2.12339			0.745687	0.99419	0.535236	2.16255	2.66205	2.53685	1.59572	1.79323	1.20334
		3.78238	2.10704	1.32496	1.68934	1.76204	1.80833	3.30544	2.7537	1.52489			0.67175	1.00428	0.423774	1.7408	1.61102	2.88777	1.17792	1.23831	1.16561
		1.85751	2.5584	3.44101	1.91834	2.17665	1.63026	2.42052	1.24451	2.13252			0.596821	0.905965	0.983827	1.97228	2.57364	2.54181	1.21349	1.53532	1.24759
		3.17563	1.94575	2.31532	2.90172	1.83486	2.08601	2.04545	1.61234	3.30491			0.617846	1.04801	0.606005	1.38236	1.36544	1.83072	1.22954	1.49565	1.09242
		1.93566	2.33695	1.87966	2.346	1.68755	2.55669	2.39684	1.49688	2.00892			0.526176	0.512891	0.540775	1.94735	2.57246	2.36556	1.44799	0.946106	1.0628
		2.76738	1.94367	1.54285	1.60883	1.35815	2.65938	2.20499	3.30377	1.40132			0.476582	0.647651	0.608342	2.33821	2.22344	1.56266	1.18504	1.83374	0.977397
		1.69631	2.90535	1.63391	1.61848	2.25305	1.9236	1.6428	3.40311	1.94062			0.364851	0.766692	0.57819	1.35884	2.17825	2.27693	1.1287	1.28238	1.18402
		3.2068	1.56315	2.19236	2.06364	1.6895	1.56384	2.35021	1.68779	2.92216			0.533529	0.745982	0.539061	2.06904	2.15974	2.12	1.39753	2.0647	1.31819
		1.32758	2.86646	1.86667	1.64667	1.48182	2.16772	1.73588	2.0165	2.5894			0.680203	0.820438	0.449129	1.49592	2.68396	1.64073	1.49045	1.83453	1.09689
		1.60346	1.4047	2.51311	2.93636	2.51165	1.47187	2.5193	2.78324	1.52214			0.644243	0.698448	0.840701	1.43359	2.02677	1.56109	1.56374	1.09194	1.09109
		2.24224	1.63937	1.74588	1.48227	3.0978	2.68656	2.28712	2.72942	1.26566			0.673377	0.774949	0.452733	1.78264	1.69983	2.0547	1.30131	1.18858	0.946674
		1.91367	2.39314	2.05727	1.97596	2.45071	2.78798	2.4644	1.84417	1.47426			0.53991	0.433294	0.778109	1.74723	1.61042	2.20716	1.39677	1.42509	1.30384
		3.61545	2.70129	1.94236	2.7235	3.04226	2.64036	2.08503	2.32212	2.88956			0.511097	0.8476	0.711055	1.5003	2.16733	2.22283	1.58095	1.49314	1.10463
		1.6239	1.65997	2.51154	1.98362	2.33181	2.73735	1.8195	3.08423	1.70229			0.482746	0.638948	0.515803	1.95755	2.25127	1.64734	1.58382	1.60302	1.21407
		3.33242	2.24438	2.09429	2.84119	2.61409	2.20102	2.00007	3.49537	1.76678			0.54518	0.772768	0.472923	2.49252	1.59236	1.64571	1.19559	1.45263	1.07663
		1.8929	2.04568	1.66791	2.26355	1.7867	1.62328	1.71695	1.33108	2.56			0.674686	0.983752	0.644423	1.88452	2.49406	2.39112	1.32696	1.52672	1.34221
		2.03632	1.85266	1.3346	2.46401	1.81049	1.4063	2.97992	1.50771	2.33304			0.74451	0.878104	0.481115	1.80951	2.28148	1.81596	1.66727	1.86937	1.38183
		2.31803	2.32551	1.43345	1.9025	3.34302	2.46365	1.88689	2.72851	2.51014			0.395234	1.07089	0.540173	1.78678	2.09407	1.41431	1.65623	1.62508	1.15929
		3.59162	2.28236	1.6817	1.53257	2.52798	1.83578	2.32316	1.93166	2.7097			0.447096	1.15999	0.789653	2.35152	1.48481	3.18412	1.77013	1.61124	1.39367
		2.55254	1.69063	1.57527	1.99506	2.56698	1.99675	1.90084	3.06566	2.36696			0.507861	0.548778	0.448119	2.73442	1.6592	1.38015	1.54966	1.5189	1.02428
		2.35264	2.54505	1.55185	2.11055	2.09174	1.4631	1.52315	2.44278	2.21593			0.703362	0.599747	0.753878	1.86807	2.76683	2.06639	1.26984	1.37857	1.14584
		3.52571	3.13329	2.13285	2.7013	2.08096	2.38243	1.72021	2.84153	2.7826			0.413068	0.875558	0.348042	2.14748	1.38381	2.71419	1.28893	1.69721	1.09495
		1.62987	1.64169	2.09118	2.29231	2.9193	3.05135	1.98214	2.28789	1.9384			0.495096	0.735471	0.596678	1.96056	1.60663	2.36343	1.1191	1.43944	1.03086
		3.12662	1.94722	2.73215	1.62771	2.84687	2.11195	2.81517	1.51108	3.12638			1.07413	1.35657	1.16273	2.00964	2.21952	1.88197	1.47591	1.10099	1.26868
		3.36822	1.71635	2.82059	1.30013	2.00597	1.62591	2.55455	2.76964	2.2521			0.601273	0.776093	0.649356	2.51408	1.70073	1.61727	1.39388	1.80305	1.13922
		1.78494	2.23614	2.17197	2.94332	2.32931	2.23313	1.30804	1.30355	3.0074			0.541708	0.592286	0.670981	2.18555	1.80942	2.08327	1.11495	1.72751	1.26521
		2.64627	3.50586	2.24069	2.12099	2.55276	1.67222	2.71784	3.17935	2.8815			0.956229	0.677174	0.422977	1.86711	2.67112	2.19847	1.07648	0.853694	1.00418
		3.36455	1.40319	1.43339	1.9152	2.89922	1.61281	2.60675	2.2944	1.33765			0.599993	0.731688	0.62136	1.75887	2.09163	1.98973	1.13755	1.60752	1.32613
		2.66828	1.54796	1.43636	2.21432	2.94586	1.78724	1.5926	2.99708	3.00808			1.03769	0.815284	0.568876	1.74471	2.50647	1.63569	1.39276	1.12739	1.18835
		2.405	3.30821	3.1361	1.52169	2.97823	1.5863	2.16371	2.3035	1.32312			0.551385	0.544284	0.419298	2.04059	2.86679	2.9073	1.36089	1.45679	1.08672
		2.89986	2.51572	2.85313	2.03599	1.81401	2.13591	3.26831	1.9442	2.87306			0.540477	0.452429	0.584946	1.34442	3.02482	2.03914	1.21967	1.47	1.06711
		1.7935	1.38383	2.21377	2.22517	1.77008	1.59537	2.02558	2.7424	1.96358			0.444701	0.794205	0.475711	1.91324	2.07002	2.13851	1.68403	1.00825	1.4277
		3.19496	1.87558	2.18284	1.61549	1.95151	2.1354	2.33682	2.19778	2.24328			0.520503	0.897008	0.674889	2.65467	1.70768	2.57171	1.62497	2.28054	1.30357
		1.96613	1.9341	1.697	1.50892	1.55591	2.85419	2.11988	2.62046	1.44783			0.531493	0.513399	0.502759	2.06575	1.77166	1.50072	1.51321	1.22818	1.57029
		2.56139	2.55918	2.12124	2.757	2.97043	2.68687	2.45749	2.48721	3.03168			0.672779	0.600091	0.662924	2.47999	2.50249	1.33736	1.47238	1.41788	1.21141
		2.57587	2.81431	2.1539	1.73578	2.78252	2.4564	2.30021	2.60778	1.60374			0.677287	0.772833	0.488867	2.25717	2.0267	2.18033	1.49482	1.1452	1.04802
		2.27603	1.29577	2.4755	1.96312	1.93797	3.00531	2.13814	2.43807	1.26598			0.605764	0.567688	0.493384	2.51272	2.45423	2.68769	1.02116	1.64323	1.0665
		2.21136	1.98698	2.63401	1.88063	1.87903	1.66991	1.69239	3.77426	2.83827			0.549856	0.445937	0.808398	1.58086	1.58604	2.5832	1.76023	1.74035	1.2751
		2.18041	1.6454	3.12514	1.69858	1.84034	2.21135	3.27426	2.79143	2.05823			0.451657	1.10208	0.675098	1.96558	1.85545	1.77142	1.74215	0.647721	1.08322
		2.1955	3.17531	1.96839	1.94131	1.49208	2.50792	2.82808	2.73895	2.77153			0.675943	1.1524	0.57246	2.3565	3.13446	1.52029	1.6566	1.77629	1.00611
		2.03834	1.90874	2.9145	1.53162	2.45212	2.62566	3.09238	2.70255	2.02647			0.555502	0.505722	0.587743	1.35869	3.10941	2.70958	1.11017	1.67749	1.0546
		2.36084	1.9926	2.85184	2.18013	2.3341	1.55854	2.68464	4.1299	2.34029			0.630212	0.763639	0.404609	1.50555	1.58297	1.36327	1.25288	1.63221	0.927127
		3.5137	3.14767	2.49067	1.53798	2.57227	2.31991	1.42842	2.70039	2.04818			0.530404	0.941858	0.636668	1.37109	2.00226	2.46753	1.07674	1.28332	1.04457
		2.35839	2.73372	1.62965	2.81034	2.27953	2.05586	2.6145	1.88037	1.96562			0.479008	0.933141	0.808339	2.22877	1.49118	2.75352	1.33874	1.30873	0.88054
		2.70686	2.71756	1.83979	1.76722	1.36741	3.0855	2.97847	1.61852	3.33747			0.597423	0.601861	0.898591	2.4963	2.58991	1.393	1.45873	1.39771	1.32561
		2.94414	2.35226	1.61039	2.28858	2.22332	3.37442	3.39556	3.4174	2.80318			0.519721	0.709784	0.410177	2.66132	2.41562	2.1812	1.23457	0.993821	1.36629
		3.06282	1.68913	1.69729	1.40056	2.24724	1.99955	3.10223	1.56508	3.3002			0.722441	0.541762	0.822772	2.29229	1.63714	2.41633	1.06644	1.46266	1.05547
		3.334	1.92347	3.11656	1.25747	3.11326	1.66319	2.6839	2.81949	1.77088			0.578834	0.451445	0.859758	1.95595	1.26587	1.37421	1.68566	1.42336	1.1438
		1.68891	2.31969	1.876	2.56385	2.41829	1.64077	2.5694	3.23944	2.89167			0.578204	0.766912	0.865927	1.54088	1.80473	2.33442	1.54545	1.36844	0.879236
		2.62055	1.84251	1.44525	2.90969	1.94808	2.05039	2.0093	2.75141	1.54816			0.559891	0.597508	0.406937	1.93474	2.04767	2.20232	1.13621	1.92482	0.987721
		3.50422	1.75601	2.36218	1.74517	2.65952	1.90242	2.30325	1.79251	2.37915			0.628314	0.826684	0.740063	1.66015	1.89294	1.40445	1.04214	1.25493	0.913294
		2.37258	2.83334	1.63335	1.78523	3.17793	2.4592	3.07724	1.65742	1.28379			0.523805	0.951455	0.532219	1.65085	1.56385	1.5807	1.63155	1.42429	0.993185
		2.01939	2.29179	3.28876	1.66178	2.54632	2.95068	2.35683	1.6047	3.09183			0.558572	1.31736	1.1691	2.18398	2.3341	2.25004	1.59566	2.09151	0.982069
		3.02214	2.23589	2.39412	3.14006	3.16042	1.90309	2.20318	3.61589	2.86939			0.53416	0.753295	0.908532	1.94724	1.90464	1.28126	1.1957	1.30302	0.998716
		1.83608	1.77635	2.19042	2.27315	2.44982	2.55247	2.84468	1.69929	2.1195			0.6908	0.715441	0.673844	1.45314	2.09561	1.9001	1.31734	1.44614	1.11499
		2.62335	2.21255	2.48031	2.77953	1.65043	1.83505	2.84185	2.95213	2.00265			0.541376	0.636625	0.578222	1.67706	1.84488	1.37321	0.947186	1.32581	1.15879
		3.06352	3.0829	2.27905	2.1425	2.9837	2.13714	1.29334	1.89411	2.80761			0.588441	0.644797	0.490808	1.39581	1.50017	2.46855	1.28417	1.56271	1.08812
		2.50076	2.62536	1.55208	3.18867	2.38835	2.87473	1.67982	2.35048	2.2458			0.675029	0.863797	0.447938	2.70469	2.06563	2.57331	2.0556	1.12037	1.11755
		1.38679	2.5746	1.64968	1.50142	1.62753	1.61439	3.72789	2.4026	2.937			0.828419	0.781328	0.489892	2.1282	2.50701	3.17781	1.76075	1.60449	1.39198
		3.7625	2.96116	2.0732	1.98241	1.90516	1.69352	2.61768	2.86291	2.83801			0.423878	1.06488	0.4712	1.80456	2.09446	1.95268	1.32608	1.59736	1.25028
		2.9363	2.53502	2.68953	2.16364	2.78074	1.92249	2.05109	1.28959	1.83813			0.834368	1.18726	0.535163	1.58984	1.61207	2.21148	1.72823	1.81292	1.08263
		1.97987	3.21076	1.47153	1.69042	2.789	2.6721	2.1014	2.8647	2.69052			0.505328	0.573727	0.57914	1.98187	2.10453	1.96351	1.16764	1.85848	0.848876
		2.74582	2.08529	1.68342	2.19583	3.14927	3.27882	1.29473	2.87561	1.83597			0.706908	0.763731	0.44917	1.4358	2.62755	1.91208	1.07962	1.01601	1.14482
		2.24705	2.3131	2.24842	2.69611	2.01011	2.04787	3.16608	2.57172	2.3346			0.783964	1.24768	0.49893	1.38257	2.04235	2.24694	1.43379	2.19409	1.1353
		1.7169	2.41078	2.25229	1.62244	2.10002	2.30959	2.95954	1.21321	2.90557			0.533413	0.572988	0.788411	1.96546	1.34815	2.20754	1.48162	1.25906	1.19224
		2.00319	2.3112	1.72492	2.8443	2.51631	2.39375	1.86858	2.76307	2.92788			0.758828	0.488703	0.688647	2.03957	1.59702	1.75286	1.44306	1.40162	1.143
		2.04475	2.6511	1.44481	2.14496	2.64444	3.30135	2.01733	1.79121	2.78764			0.420426	0.817167	1.13858	1.62788	2.67249	2.7547	1.46296	1.43264	1.22976
		2.09635	1.99441	2.80154	2.19091	2.38568	3.04381	1.59007	1.27692	3.53976			0.485035	0.658041	0.471597	1.32884	2.19543	2.53821	1.01375	1.96005	1.55159
		2.28366	1.50249	1.63631	2.84362	2.96704	2.93148	2.69761	1.89797	2.86571			0.513465	0.488897	0.501905	2.08125	1.45621	2.47633	1.45916	1.89256	1.22834
		1.77698	3.58806	2.28123	2.57213	2.32064	2.48186	1.59835	1.75746	2.42822			0.844679	0.616504	0.477594	1.93898	2.30219	2.36494	1.35214	1.76819	1.26812
		1.758	1.85324	1.62848	1.7971	1.3372	2.78057	2.63491	2.24845	1.96453			0.528808	0.431821	0.457281	1.60204	1.95997	1.8633	1.07882	1.72228	1.75942
		3.1239	1.46359	1.35026	1.69748	3.26937	1.75003	1.83127	2.61603	1.53712			0.605984	0.656789	0.75119	3.05033	2.16606	2.07116	1.0826	1.14837	1.45009
		2.23393	2.93759	2.36664	3.02974	2.36686	2.04593	2.18915	2.04327	2.51725			0.443523	0.856376	0.83854	1.47861	1.93501	2.06642	1.32477	1.93806	1.07045
		2.33086	1.88904	1.26507	1.37227	1.47533	2.38624	1.87249	2.87677	2.84696			0.558221	0.667249	0.641353	2.06803	2.81364	2.70955	1.58979	1.48986	0.825333
		2.66035	1.91192	2.49504	1.46937	1.53276	2.74245	2.4345	2.19946	1.75336			0.678377	0.754983	0.722775	2.31419	1.88757	1.48387	1.27019	0.983791	0.874375
		2.08308	2.32998	1.59404	2.20687	2.41933	2.49484	2.84169	2.90793	1.5287			0.695113	0.632837	0.468394	1.86373	3.06564	1.80564	0.957206	1.05157	1.28677
		2.80678	2.95105	1.5749	2.79351	1.54525	1.31514	1.29475	2.90133	2.74926			0.792735	0.475293	0.575073	1.44869	1.60613	1.69972	1.58417	1.3326	1.34893
		3.19473	2.75729	2.9597	2.64195	1.98359	1.25506	1.53664	2.97247	2.75433			0.63791	0.738895	0.538585	1.39558	2.35099	2.61554	1.68378	2.46298	0.99344
		2.43111	1.81765	2.39171	2.17466	2.74259	1.63982	2.42563	3.9758	1.45815			0.613597	0.749755	0.417453	1.33872	2.42675	2.90236	1.47502	1.23976	1.16469
		2.06747	1.72483	2.11471	2.8721	3.29751	2.76133	1.6771	2.0513	3.03576			0.577694	0.991557	0.613807	1.85806	1.43514	3.13579	0.962254	1.03338	1.1202
		2.73073	2.19621	2.34333	1.57263	2.77277	2.13779	1.98507	2.42401	1.77804			0.407327	0.902458	1.05638	1.83	2.12768	2.72303	1.48291	1.14394	1.28648
		2.05089	2.18988	2.3824	2.82755	2.83009	2.5093	2.38813	2.99658	1.99884			0.468918	0.696578	0.45785	2.21714	2.02786	2.67233	1.00838	1.51874	1.40542
		1.35426	2.59401	1.42802	2.96891	2.03117	2.22724	2.12915	3.09831	1.84798			0.553836	0.437648	0.371848	1.69263	1.73695	2.0818	1.25652	1.16687	1.22798
		2.196	1.76587	2.24778	2.45394	2.587	2.04698	2.53448	1.47286	3.22957			0.621661	0.943717	0.560708	1.78878	2.226	2.24619	1.09835	1.85856	1.02723
		2.19409	1.93361	1.44271	2.81619	3.41329	1.45352	1.82068	2.30321	3.02663			0.77199	0.558364	0.673366	2.12661	2.60164	2.00239	0.904414	1.77089	1.32521
		2.07793	1.65411	1.93694	2.86534	2.55376	2.74968	1.80085	2.02973	3.4262			0.53815	1.22198	0.532117	1.54944	2.32798	2.55869	1.24216	2.16506	1.22981
		3.09829	2.69486	1.77888	1.71514	1.81105	2.83199	2.8179	3.16272	2.71784			0.643078	0.614409	0.620908	2.40669	2.84134	2.51122	1.32127	1.5164	1.15455
		2.19361	3.06551	1.66792	1.82752	2.8513	2.10233	3.04221	1.73008	3.86264			0.462006	0.638839	0.352586	1.80959	1.85991	2.07183	1.24292	1.65597	0.72983
		2.85911	2.90735	2.46598	2.13932	2.02446	3.34616	2.97757	3.44144	2.31003			0.823392	0.740595	0.532658	2.20056	2.00219	2.67094	1.58804	1.08471	0.93719
		3.18662	2.09471	1.53563	1.86524	2.97385	2.53405	1.85122	2.47663	2.02963			0.533364	0.697696	0.851875	1.35439	2.38488	1.39132	1.49197	2.1279	1.04817
		3.24994	1.82142	2.05432	1.71444	1.60521	2.71087	1.91366	2.71402	2.12455			0.367908	0.594548	0.687845	1.76749	1.40124	1.89129	1.53758	1.67139	0.973409
		2.30224	2.75912	2.42864	2.04123	2.53844	1.25842	1.25124	1.24307	3.20805			0.542079	0.701695	0.775473	2.07882	1.90685	1.50662	1.22355	1.16023	1.21396
		1.60902	1.90658	1.59699	1.5673	2.32063	2.24882	2.26472	1.99045	1.89299			0.426997	0.404454	0.463159	1.54911	2.80901	2.28431	1.74693	0.964264	1.35048
		2.18148	2.6723	1.75068	3.32035	3.33688	2.4502	2.27804	2.76137	1.78359			0.503985	0.854728	1.03964	2.15036	1.4871	2.19608	1.19839	1.94516	1.20312
		3.57004	1.30499	2.34606	2.25701	1.54469	2.42814	2.63443	1.40646	3.09703			0.675182	0.912691	0.477563	1.55367	2.45519	1.94906	1.49555	1.05054	1.26265
		2.31798	1.72301	2.21751	2.47345	3.15076	3.09022	1.30176	3.50807	3.28769			0.478382	0.887389	0.729409	2.76798	2.28828	2.74531	1.49001	1.61448	1.08994
		1.5408	1.32968	1.27576	3.19476	3.09981	2.85868	2.54426	1.29803	2.27648			0.422397	0.779539	1.12012	2.08003	2.45396	3.49483	1.19247	1.82157	0.880456
		2.45027	2.3596	1.97905	1.70289	2.24426	3.96672	1.50517	3.25873	1.50149			0.670094	0.4448	0.523468	1.65889	1.59389	1.47906	1.93028	1.41844	1.08274
		1.7307	2.37141	2.54392	1.32075	1.81405	2.96673	3.46796	3.46145	2.65411			0.71232	0.645446	0.618684	1.56664	2.05572	2.53506	1.72737	1.74638	1.37296
		3.1816	1.93132	1.88775	3.18752	2.54598	2.99782	1.5461	1.68135	2.92045			0.412837	0.654423	0.46743	1.4347	1.98683	2.0681	1.36758	1.27304	1.14213
		2.76089	1.71595	2.61365	1.76344	1.86659	2.52614	2.39228	2.38072	2.71433			0.602222	0.43495	0.543416	1.43802	2.58634	3.002	1.43898	1.84751	1.16836
		2.66482	2.54374	1.74478	2.58535	1.98784	2.6799	2.94207	2.92129	2.61991			0.380435	0.513635	0.489385	1.45888	2.29861	2.40879	1.32746	1.14293	1.01636
		2.38445	3.49668	3.13394	2.45684	2.53606	1.588	3.01513	2.54319	2.24685			0.587314	0.603416	0.877379	1.6629	1.69948	3.3149	1.17396	1.36959	1.05229
		2.65352	2.31655	1.71621	3.14015	1.75	3.22458	3.5737	3.90155	3.25486			0.432143	0.829412	0.431365	2.05192	1.74868	1.95681	1.62561	2.13052	1.09798
		2.1069	1.51859	1.87395	1.4027	2.14005	3.22358	2.17715	1.98003	3.49049			0.534062	0.965624	0.519469	2.24022	2.88463	1.44207	1.16444	1.14906	1.10705
		2.3626	2.94763	2.37127	1.37832	2.04731	3.16472	2.25601	1.48599	1.36062			0.654224	0.963992	0.756923	1.86295	1.50122	2.52724	1.15035	1.12903	1.15553
		2.83209	1.90047	2.77787	3.0433	3.03377	2.35577	1.93469	3.28143	2.3168			0.915899	0.617549	0.510243	1.6377	2.24581	2.24995	1.3152	1.50993	1.18356
		3.25756	1.32397	1.54742	2.11619	2.92826	3.83293	1.2541	3.33586	3.66326			0.539947	0.509264	0.783359	2.14717	1.62291	1.96924	1.42031	1.70579	1.11406
		1.84213	2.58574	1.48902	1.6488	1.69887	2.41789	3.56998	3.10566	1.84414			0.480256	0.609184	0.602833	1.60729	2.58939	1.6562	1.34313	1.88365	0.88833
		3.04701	2.62897	2.36602	1.92289	3.02425	1.45198	2.13178	1.47772	2.3856			1.0263	1.0292	0.530879	2.23159	1.8415	2.48246	1.57204	1.7165	1.20003
		2.73394	2.34104	1.65376	2.20386	2.76763	3.47373	2.58089	2.53269	2.82455			0.495896	1.03294	0.518727	1.49047	1.61056	2.29326	1.42563	1.4087	1.24372
		2.8445	2.64629	1.67617	2.65052	2.84778	2.37616	2.91608	2.46832	2.63417			0.681928	0.461231	0.535111	1.58846	1.78039	2.90023	1.4061	1.12168	1.24978
		3.70043	1.93744	2.64191	1.3563	1.43055	2.11104	1.2906	2.78172	2.14785			0.665631	0.922215	1.22752	1.9923	2.45256	2.28942	1.05876	1.46435	1.12969
		2.35905	1.3695	2.0173	1.45283	3.25108	2.80846	1.59069	2.26373	2.9357			0.564523	0.906662	0.89361	2.2087	3.21172	2.42217	1.44118	1.99052	0.978178
		3.04185	2.70528	2.83593	1.40973	1.62874	2.58395	1.29721	3.05004	2.24264			0.542945	0.59978	0.908388	2.02452	1.35678	2.81875	1.24427	1.0439	1.2503
		1.91824	2.91663	1.57836	2.25563	2.54045	2.08749	3.17698	2.66883	2.11199			1.11733	0.89172	0.423961	1.77448	1.60199	1.39412	1.78064	1.73818	0.945094
		2.40453	2.09047	1.51758	2.20761	2.4377	1.95514	2.18749	2.52145	3.66991			0.485876	0.755003	0.494152	1.54024	2.43524	1.57279	1.49101	1.4161	1.23098
		2.06185	1.27206	2.84101	1.90666	2.04047	2.1252	2.31456	2.07343	3.30204			0.462115	1.07351	0.531771	2.10914	2.02578	2.65075	1.25317	2.1232	1.05332
		2.45464	2.4592	1.66213	1.30504	2.25001	2.60787	3.25521	2.11542	2.48295			0.446354	0.633716	0.481824	1.44074	1.56348	1.81519	1.3591	1.29162	0.953555
		2.02959	3.20684	1.57088	2.21294	2.29284	2.18099	2.78379	2.26552	2.32319			0.440353	0.883346	0.568068	2.36429	2.52944	2.22972	1.29673	1.0881	0.916967
		3.37033	2.17041	1.50667	2.48114	1.29428	2.9852	2.66973	3.22601	2.6119			0.425601	0.872436	0.776585	1.73361	2.12385	1.87322	1.16846	1.6317	1.27228
		2.0531	2.04294	1.66117	1.48012	1.72529	3.06305	2.98146	2.99048	1.57475			0.394907	0.51749	0.80331	2.56642	1.80054	1.61709	1.5023	1.31456	1.02862
		2.20491	2.41253	2.5071	1.50397	2.00921	1.53218	1.44921	2.70995	3.00068			0.345034	1.14219	0.504282	1.32204	1.52865	1.83899	1.36083	1.83074	1.20631
		2.01982	3.20022	1.39388	1.66054	1.26045	1.96324	3.36842	1.39312	3.31938			0.38326	0.746963	0.661002	1.26924	1.62123	1.71195	1.16524	2.08477	1.03103
		3.56443	2.26569	2.08009	1.45391	2.07255	2.68756	1.71492	2.97797	3.51168			0.33332	0.80426	0.501224	1.80761	2.62088	1.29804	1.15959	0.947756	1.14687
		3.18767	2.60085	2.60555	1.54863	2.00928	2.38407	3.03352	2.65115	3.26806			0.403028	0.457863	0.455528	1.60195	2.21874	2.74332	1.56019	1.43509	1.00476
		2.33133	2.76819	1.956	2.39969	2.35126	2.04346	1.29517	2.44169	1.92198			0.724444	0.993117	0.55141	1.51454	3.16033	1.55621	1.03494	1.75757	1.11193
		2.81945	1.87627	2.34285	2.74178	3.08457	1.40268	3.17531	3.21569	1.72227			0.456951	1.16862	0.407966	1.72537	2.32371	2.35849	1.70363	1.26233	1.27648
		1.54134	2.60966	2.00438	2.27488	2.90049	2.64248	3.01372	3.85635	2.75221			0.427185	0.391589	0.533117	1.78258	1.88127	2.24595	1.2646	1.04025	1.19981
		3.22327	2.52795	1.33013	2.17628	2.87267	3.25411	1.79203	2.39973	2.64752			0.516842	0.577088	1.0839	1.6137	2.73791	1.64875	1.81387	1.36408	1.1382
		1.97234	2.85027	2.60968	3.33843	3.41719	1.94564	1.52115	1.98864	1.94758			0.584701	0.420153	0.497051	2.01255	2.898	2.84243	1.15711	1.05749	1.27876
		2.23048	2.02696	2.05712	2.20758	2.29041	3.04671	2.83994	3.20272	3.77272			0.925012	0.551386	0.645073	2.11176	2.6076	2.24378	1.11192	0.978182	1.24502
		2.23942	2.30467	2.10218	1.71746	1.90795	3.1069	2.59154	1.57883	2.47782			0.55697	0.900613	0.528173	2.0452	1.5327	1.45864	1.39765	1.35941	1.15359
		2.24982	1.78907	2.10626	2.80305	2.93699	3.21595	2.13304	1.82374	2.60549			0.684173	0.86237	0.785787	1.2804	2.05915	1.83192	0.944548	0.727267	1.09488
		2.62376	2.18789	2.30193	2.72604	1.70592	2.93106	3.50032	2.20618	2.7233			0.836567	0.966591	0.635508	1.28876	1.65943	3.33748	1.80767	1.60241	1.02723
		2.2543	1.23651	1.92741	2.37888	2.34746	2.41578	3.68052	1.40502	3.63447			0.626047	0.824583	1.08559	1.49936	1.62061	1.86254	1.21674	1.32132	1.17342
		2.55658	2.67143	2.09364	1.86557	1.65066	1.26542	1.89937	2.65843	1.40662			0.480153	0.691153	0.456076	1.63646	1.8432	2.35123	1.2759	1.42103	0.840828
		3.34964	3.08156	1.49736	2.77827	1.72368	1.31209	1.78347	3.97001	3.14618			0.615444	0.84662	0.411433	2.27362	2.86469	2.34553	1.22572	1.59401	1.22541
		3.81524	1.88064	2.59773	1.39821	2.86854	2.24605	4.23807	2.64926	2.76998			0.63809	0.506358	0.565557	1.39951	1.73679	2.62595	1.77664	1.35252	1.38286
		1.99794	2.06533	1.71432	2.34074	2.90718	2.48109	1.50446	2.61887	3.14852			0.372488	1.30155	0.597245	1.78252	2.22902	1.47899	1.20804	0.969551	1.54985
		2.09577	2.43185	1.84238	2.39784	3.31549	2.61799	1.96577	3.48309	2.13693			0.494855	0.448283	0.560753	1.42613	1.55236	2.07275	1.06856	1.24877	1.3355
		2.34297	2.06442	1.7665	2.88479	2.05916	2.35272	2.09012	1.6948	1.91746			0.424286	0.515546	0.591853	1.57873	2.75356	1.8377	1.5314	1.38157	1.18966
		2.67411	1.71509	2.56447	3.14361	1.54482	2.6578	1.21841	2.30374	3.2623			0.448738	0.680561	1.15361	1.58346	2.46299	2.05341	1.27869	2.15817	0.966153
		2.51444	1.20274	1.49647	2.70241	3.91455	1.89942	2.06883	2.82048	1.94785			0.397308	0.530818	0.561977	2.1106	3.12806	2.00526	1.22528	1.48267	1.52389
		3.86343	2.21689	2.87659	1.30781	1.89112	1.92091	1.53497	3.26268	2.53365			0.715126	0.749857	0.538341	1.61602	3.06659	1.88063	1.3716	1.50647	0.96049
		2.24086	1.89298	1.24271	1.91214	3.28033	2.42807	2.49494	2.7689	2.30873			0.603535	0.484677	0.602975	2.24041	2.87853	2.53785	0.987353	1.9051	0.997467
		2.76147	2.73611	2.72925	2.48656	3.23813	1.26248	2.477	1.87462	3.55946			0.45293	0.671692	0.494452	2.37179	2.22748	2.44797	1.68774	1.09238	1.15939
		1.78763	1.62657	2.41209	1.64686	3.11751	1.56534	1.89913	3.63681	2.28046			0.579638	0.691774	0.979306	1.3067	2.72804	2.11572	1.74085	1.19982	1.04415
		2.1445	1.83932	2.61357	1.91302	1.43458	2.36158	1.92959	2.91849	1.67935			0.58503	0.598075	0.451971	1.325	2.41914	2.679	1.21345	1.32259	1.16764
		1.57978	2.18856	2.72149	3.18983	2.14138	3.22409	3.02128	3.06827	1.92228			0.606654	0.727047	0.455403	1.75156	2.13137	2.845	1.5178	1.41453	1.10058
		2.03564	1.51063	3.21388	2.47266	2.49819	2.35044	2.46031	2.40152	2.71101			0.382778	0.619474	0.633198	1.72445	2.08059	2.60843	1.33951	1.25299	1.63454
		2.77673	1.69409	2.57708	2.29655	2.8857	2.35035	2.90995	2.05394	3.25784			0.474073	1.06405	0.781765	2.12862	2.84944	2.18175	1.25303	1.29515	0.922487
		1.83455	2.36511	1.90209	1.76324	2.38204	2.19211	1.41469	2.90173	2.97516			0.451139	0.982947	0.52732	2.33251	2.55087	2.13551	1.70588	1.996	1.04055
		1.65736	2.25164	1.76455	2.54775	2.30021	2.62799	2.17299	2.97993	3.09379			0.497618	0.793519	0.608895	2.04698	2.3954	2.72165	1.57722	1.23685	0.930297
		2.74523	1.84097	1.46107	3.18786	2.94266	2.47134	3.62005	3.13481	2.87196			0.42418	0.80969	0.821675	2.30807	1.91432	2.68472	1.17598	1.06982	1.29757
		2.95311	2.03568	3.25503	2.08256	3.09415	2.02468	2.23707	2.26147	4.10282			0.594763	0.886089	0.485908	1.92901	2.96113	1.32175	1.20096	1.3711	1.09357
		3.03913	3.03137	2.33417	2.0848	1.8806	3.23162	3.09683	1.36837	2.86839			1.03793	0.672415	0.498689	1.43886	2.10127	3.61064	1.09562	0.941878	1.06617
		3.72279	2.1372	1.26797	2.97161	1.56137	3.04113	3.03272	2.76212	2.79525			0.571113	0.837116	0.613138	1.55922	2.57285	1.8245	1.2953	1.50154	1.52748
		3.16171	2.14392	1.51225	1.99905	1.29512	3.52176	3.09625	1.79011	2.94937			0.440181	0.616426	0.448084	2.37476	2.54868	1.36204	1.26392	1.34809	1.35418
		2.57276	2.93444	2.67642	2.69933	3.01889	3.01799	2.77082	2.89802	1.62675			0.523052	0.784381	0.75564	1.32567	2.40442	2.2154	1.37566	1.17543	0.858152
		2.0367	2.09891	1.85538	1.49667	2.72992	2.65317	3.40057	3.80966	2.98472			0.470585	0.539396	0.468319	2.13797	1.57378	2.42189	1.99692	1.94065	0.976271
		2.62714	2.76257	2.79613	3.55815	1.97313	2.75904	2.34432	2.63609	2.61784			0.670556	0.477839	0.681887	1.8607	2.83724	2.58887	1.69841	0.893041	1.03115
		1.69572	2.70141	1.83199	1.75953	1.74478	1.90911	2.2929	1.21424	1.91651			0.616214	0.74747	0.710084	2.08881	2.53469	1.49025	0.877511	1.95515	0.98329
		1.48909	1.54156	2.87681	2.81665	1.41974	2.56574	2.97942	2.77978	3.94549			0.446869	0.984724	0.379462	1.40432	2.04118	1.64898	1.50619	1.21176	1.32338
		2.94733	2.40042	2.11618	1.88978	2.18226	3.42084	2.0674	3.13344	3.5814			0.581439	0.906825	0.550586	1.7003	3.09509	2.15563	1.23499	1.16064	1.41488
		2.21542	1.81632	2.472	1.30517	2.08158	3.41764	3.2277	2.88305	1.70444			0.557635	1.11503	0.485811	1.33521	2.83741	1.691	0.762515	1.36372	1.04728
		2.99432	1.61291	2.74534	2.3242	3.70616	3.3191	2.34397	2.18562	3.008			0.494818	0.828966	0.849502	1.66816	1.97443	1.7847	1.41757	1.67244	0.993647
		1.50141	2.48943	2.36235	2.22223	2.20226	1.34174	3.0299	1.35972	1.94564			0.357405	0.641693	0.532081	1.69858	2.75408	2.10872	1.03302	1.94883	1.32794
		2.06389	2.0524	1.80378	2.94283	1.41969	1.57402	2.92958	2.64994	2.65756			0.573584	0.632955	0.459175	1.34556	1.61658	1.32356	1.37142	1.42793	0.836763
		2.83895	2.6872	2.26641	2.49459	1.53434	1.75376	3.46428	3.67793	1.2			0.635517	0.910746	0.518844	1.5404	3.17895	2.14967	0.895658	1.65238	1.01484
		1.45453	1.96274	2.60893	3.13187	2.37586	2.20703	1.65746	3.05865	3.35469			0.690226	0.995941	0.563165	1.44819	2.59767	2.11163	1.19042	1.77369	0.95486
		2.3766	2.94324	1.66917	3.35747	3.0789	1.98494	3.03101	1.69391	3.03653			0.361625	0.52972	0.446961	2.06368	2.19824	2.8419	1.12409	0.92106	0.985624
		1.66155	1.52965	2.83447	1.29415	2.72167	3.06825	3.51706	2.03207	2.63649			0.68237	0.562339	0.434386	1.873	2.5393	2.74714	1.20099	1.59885	1.32443
		1.7829	2.14691	2.04303	2.13281	2.40432	2.14825	2.48657	3.36529	3.70772			0.836712	1.18299	1.05762	2.2028	2.79193	1.73788	1.58244	2.2609	1.14822
		3.46249	2.09156	2.14162	3.73532	1.69996	2.224	1.57617	1.80236	2.67863			0.723242	0.560325	0.822673	1.39175	1.7509	1.69643	1.02748	1.21751	1.2463
		3.84058	1.95641	1.38955	1.5562	1.77919	2.19983	2.77807	2.5321	2.85293			0.4453	0.932519	1.02095	2.04757	2.41074	1.52178	1.49413	1.0322	1.40558
		2.69996	1.28432	1.45967	1.30971	1.51683	1.32828	2.26962	3.22235	2.53196			0.315348	0.683305	0.873494	1.36695	2.04772	2.8832	1.86692	1.48362	0.855464
		1.84215	1.79919	1.37913	2.59854	2.75512	2.49648	2.73015	3.03049	2.33313			0.6486	1.11439	1.22991	1.32487	1.74981	2.5484	1.14628	1.8457	1.22154
		1.80598	2.11153	1.372	2.34357	2.42574	1.57239	3.19137	3.00977	3.2737			0.463061	0.907699	0.359043	1.93184	1.70253	2.67909	1.56614	1.83305	1.35336
		2.10312	2.65499	1.77573	2.53031	3.16954	1.81713	1.24861	3.47689	2.89803			0.665342	0.571349	0.457212	2.83421	2.29783	2.35326	1.36899	1.6131	1.24103
		3.4054	2.79724	1.18607	2.15455	2.81062	2.26154	2.15595	1.86986	1.84554			0.536097	0.64755	0.409419	2.5809	1.34707	2.28346	1.7427	1.69267	0.941359
		3.59405	3.73014	1.9852	3.27826	2.56821	3.0179	1.62638	4.23864	2.64923			0.33795	0.83881	0.365885	1.76693	2.99232	2.24867	1.27282	1.10257	1.31998
		2.13128	2.07861	1.64856	1.86074	2.90251	3.2422	1.80404	3.07191	2.75858			0.495223	0.950421	0.516063	1.58086	1.30762	2.48303	1.14366	1.29378	1.02873
		2.78678	1.60914	2.2055	1.94619	2.62106	1.67201	1.64476	2.00018	2.34366			0.581956	0.562975	1.09461	1.39586	1.70429	1.65365	1.44674	1.04694	0.992671
		1.68015	2.45996	2.74051	1.76897	2.33758	1.4697	2.33248	3.39544	1.69362			0.427721	0.726105	1.04982	1.77389	2.05212	1.56842	0.920729	1.25795	0.85528
		2.63827	1.34872	1.62868	2.60332	1.77952	2.38387	2.77107	3.79504	1.33254			0.767563	0.638042	0.711085	1.76636	2.10776	1.52406	1.91106	1.21425	1.1793
		2.26336	1.79331	2.8507	1.76418	1.58589	1.92788	2.19466	2.99343	3.62153			0.499113	0.589915	0.458452	1.27191	3.00679	1.80357	1.05625	1.00724	0.88394
		2.13089	2.46687	2.54462	2.29394	1.99046	3.24263	2.04629	1.44291	3.72265			0.539047	0.646584	0.557347	1.7499	1.96407	1.98837	1.05807	1.50996	0.995632
		3.32676	1.8577	1.81843	1.43141	2.65219	2.43129	1.54602	3.12173	2.33343			1.01298	1.31029	0.63828	2.09949	3.00743	2.24351	1.50712	2.42316	0.930179
		2.34049	2.172	1.70007	2.11714	3.34389	1.51249	1.39518	2.07534	2.30187			1.44237	0.792433	0.419948	2.37485	2.74508	1.98782	1.18965	1.10544	1.23549
		1.54329	1.80769	1.88741	3.27901	2.13986	3.17265	3.23437	4.30169	2.28389			0.417569	0.665553	1.07536	1.44273	2.66613	2.11124	0.96484	1.86588	0.834081
		3.21752	1.69551	2.15147	3.00495	3.19026	1.69902	3.04124	3.29431	2.06398			0.56663	0.869491	0.54554	2.61841	1.94866	2.36224	1.21862	1.0441	1.13068
		1.76945	2.17081	1.87837	1.87139	1.68844	1.73747	3.07788	1.46986	1.30848			0.776204	1.01087	0.577622	2.04123	2.44968	1.7489	1.46441	1.31785	0.944911
		3.10473	3.61753	1.92284	2.90695	2.24724	1.29927	3.057	2.77885	1.76358			0.45712	0.491992	0.451171	1.30188	1.45992	2.10453	1.69229	0.783803	0.973508
		2.55686	2.89755	1.70889	1.19115	2.27125	1.26153	3.19884	2.60826	2.87002			0.532609	0.554811	0.65635	2.96269	2.27728	2.36806	1.4149	1.45204	1.24852
		2.49784	2.41507	1.50626	3.37522	2.86904	2.18279	1.75396	2.25944	3.49572			0.775148	0.658637	0.52852	1.31966	3.2988	1.58992	1.19293	1.10054	1.27044
		2.45962	2.55751	1.44674	1.63381	3.1473	3.07123	1.36414	3.95886	1.76007			0.475638	0.659143	1.12056	1.34277	2.20367	1.56126	1.44478	1.22367	1.06713
		2.77109	2.61545	1.97684	3.02406	2.82379	1.78962	2.75389	2.47082	2.57691			0.595203	0.538714	1.01863	1.56568	1.79657	2.30128	1.30006	0.976409	0.942977
		3.06228	2.08591	3.01765	2.5448	1.92039	3.01832	2.78981	1.27868	1.75661			0.394287	0.626045	0.623431	1.94802	3.43463	1.45962	1.30841	1.58917	0.887576
		2.78566	2.68082	3.27471	2.66714	1.69758	2.04688	2.63097	3.8163	3.20275			0.608407	0.641509	0.594193	1.31758	2.95937	3.23037	1.19726	1.75078	1.07938
		2.24944	2.47962	1.64771	1.83471	3.31895	2.23677	2.89815	1.5857	3.26399			0.366223	0.631614	0.732368	2.18189	2.62029	2.61398	1.89368	1.61085	1.2162
		2.11663	2.49201	1.51653	2.66725	2.66838	2.96311	2.16737	2.02616	3.31293			0.377176	0.556874	0.691269	2.12653	1.95412	1.93951	1.1873	2.04005	0.91015
		2.97063	1.84066	2.43083	2.76173	2.53325	2.75657	3.47604	2.81086	1.55444			0.614512	0.691406	0.541974	2.16092	1.56018	2.00199	1.09956	0.998221	1.07008
		2.6184	1.38707	2.30743	3.12126	1.757	3.36704	3.20841	1.76904	1.45892			0.5	0.451525	0.545842	2.19798	1.7112	1.71554	0.996517	1.61453	1.12136
		2.71264	2.18755	2.11368	1.37186	3.09847	2.33604	3.02878	3.77091	3.38461			0.495845	0.769952	0.5944	1.81492	2.21265	1.7567	1.1287	1.87001	0.897409
		2.09603	1.29721	1.3258	1.39327	2.07587	1.92966	2.0104	2.39675	2.82848			0.49586	0.511392	0.540985	1.58276	2.63663	2.11492	1.30786	1.64688	1.12187
		3.85769	2.00335	3.54252	1.37448	3.68267	1.93653	3.09112	1.56645	2.61204			0.931104	0.710308	0.545315	1.40553	2.08389	2.48631	1.36511	2.02599	1.10319
		1.54625	2.56715	1.45568	2.95542	3.07961	3.03573	3.17843	1.68727	3.26481			0.832758	0.778089	0.540249	2.02964	1.95453	1.76627	1.26258	1.1307	0.880326
		3.05165	1.6686	2.82376	3.00159	2.55483	3.48227	3.10627	1.25943	3.2322			0.471904	0.454531	0.545295	1.54615	2.26721	2.3963	1.32128	0.933354	1.23826
		2.85649	1.33703	2.29498	3.2551	1.35477	2.4959	1.40922	1.86521	1.84847			0.496045	0.918903	0.568599	1.4401	2.31601	2.07161	2.1033	1.15146	1.2572
		2.11011	2.52888	1.35398	2.50974	1.85394	3.02514	1.43203	3.61648	1.42272			0.481353	0.476046	0.561528	1.40681	2.09432	2.9504	1.17735	2.08182	1.3452
		2.3523	2.18085	1.87487	2.95385	2.45823	3.60553	1.32912	2.38964	2.05348			0.368167	0.649894	0.364798	1.45538	1.28917	3.49596	1.64278	1.25011	1.03477
		1.87824	1.20112	1.27343	2.90024	3.79443	2.4592	2.29136	1.85804	2.54071			0.543645	0.835889	0.577735	2.49834	1.5088	3.04502	1.13077	1.38858	0.909
		2.10633	2.05402	1.75691	3.45889	1.38852	2.70732	1.53364	2.95455	3.28606			0.610438	1.02275	0.613556	1.91279	1.59322	1.3313	1.3199	2.05933	1.25129
		2.57335	2.62261	1.93406	2.11046	1.70158	1.29426	2.36382	2.71343	2.79732			0.485847	0.405783	0.488286	1.64559	2.90564	2.67397	1.03751	1.54187	1.17294
		2.77198	2.55119	1.36124	3.49774	1.35664	3.40009	1.76874	2.41524	2.79943			0.909347	0.974419	0.625897	1.48755	1.28196	1.84861	1.00001	1.84958	1.27964
		1.7224	3.23852	3.0894	2.21931	3.04614	1.92175	2.822	2.88856	3.35052			0.428439	0.617634	0.492394	1.42521	2.88197	1.46189	1.34825	1.70403	1.21477
		2.82449	2.86509	1.51794	2.60216	2.19044	3.13645	2.00467	1.67928	2.05502			0.578085	0.779075	0.559074	1.67001	2.06561	1.42388	1.25198	0.886242	0.94158
		2.60113	2.5604	1.51648	1.6628	3.43517	3.08539	3.3853	1.43855	1.51639			0.331364	0.559902	0.787039	1.68991	2.6486	2.28266	1.22628	1.87986	0.791
		3.45792	1.9928	2.03886	3.55452	2.39547	2.28758	3.04215	3.15336	2.53473			0.605942	0.641415	0.623575	2.91186	1.3607	2.43487	1.37648	1.53008	0.956272
		1.95496	1.3377	4.14635	3.27092	2.26122	1.9552	2.32637	2.75464	2.08664			0.684865	1.03679	0.56267	1.51416	3.24361	2.38075	1.24254	1.69039	1.0609
		3.44443	1.58515	2.39277	3.04743	1.7506	2.73105	2.94882	3.37534	2.58224			0.489017	0.574161	1.22303	2.25142	1.99977	1.65184	1.08122	1.73086	0.942574
		1.58416	1.94867	2.10095	1.66615	1.78693	1.5009	3.52814	2.88416	1.37925			0.67726	0.886011	0.564052	2.64689	1.50643	3.27843	1.44634	1.31031	1.09132
		1.62144	2.38411	2.08348	3.16597	3.58433	2.26548	2.61673	2.4501	2.84058			0.50538	0.750314	0.595196	2.34855	1.36711	1.68055	1.44806	2.03334	1.04239
		3.10636	1.29444	3.11942	1.63151	2.29728	3.19816	2.92641	1.32105	1.43111			0.451412	0.879504	0.832687	1.29686	2.48608	2.56393	0.96223	1.00184	1.14127
		2.75857	2.27982	2.39498	2.61679	1.49376	3.59985	3.03034	1.39671	2.26976			0.895849	0.624882	0.612029	1.90156	1.35579	2.35031	1.42989	1.25289	0.805395
		2.32154	2.07544	1.22827	2.76322	3.1627	3.53896	1.27488	1.27568	3.00799			0.426551	0.689038	0.375475	2.13078	2.39718	2.39966	1.33175	1.60126	1.10069
		2.17231	1.30564	1.87457	2.71298	2.74477	3.39991	3.72999	2.81313	3.78876			0.465304	0.544199	0.457626	2.33526	1.57473	2.89266	1.08224	1.52523	1.26857
		1.94709	1.43505	2.20936	2.10766	3.47049	3.34699	2.42854	2.38174	2.07043			0.342064	0.423957	0.394665	2.50803	2.61532	2.7916	1.25487	0.923458	1.24573
		2.38807	2.58561	2.49378	3.78158	1.71903	2.32653	1.71895	2.95414	3.00016			0.510984	0.614189	0.495128	2.03872	2.45512	1.78128	1.67605	1.07401	1.03993
		1.66722	3.45152	2.2631	1.51924	2.13021	2.59748	2.48087	3.30388	2.99069			0.348119	0.504417	0.381672	1.34468	1.25295	3.59334	1.60434	1.08097	1.06068
		2.43206	2.78545	1.962	2.60988	3.28413	2.04589	2.75831	1.86313	3.4533			0.356005	1.38821	0.532843	1.61203	2.14971	1.38615	1.16722	1.6765	1.18956
		2.60655	2.24489	2.64207	1.96372	1.77604	2.31296	1.4581	2.70906	3.35483			0.639794	0.459755	0.569194	2.48424	2.09133	1.83926	1.76045	1.76794	0.848475
		1.78681	2.21846	1.97273	2.32041	3.07057	1.97917	1.82913	3.18887	2.5423			0.591897	0.473772	0.660973	1.30448	2.57131	1.91317	1.70802	2.29988	0.842791
		1.24825	2.36292	1.46306	3.27689	1.86161	2.49111	1.27592	2.72575	2.98505			0.395897	0.722155	0.450275	1.56819	1.68891	2.11911	1.40635	1.11371	1.61439
		2.84312	2.82138	2.3494	2.246	1.49973	2.35979	1.78724	1.93697	2.05718			0.781923	0.651029	0.334081	1.9531	1.42801	1.6392	1.21145	1.25149	1.19842
		1.815	2.74978	1.8276	4.11756	2.50514	2.37443	3.13694	3.29637	1.20261			0.50026	1.01446	1.10205	2.35195	1.97438	2.50666	1.47116	1.46958	1.21497
		3.00036	2.55162	2.08651	1.39717	2.45433	3.30224	2.22931	3.72232	1.34367			0.449719	0.527781	0.539395	1.46878	2.90201	2.75601	1.92895	1.14567	1.30139
		2.96423	2.13486	2.5163	3.09538	3.73348	2.4379	3.31454	2.04507	2.07134			0.723115	0.747834	0.368439	2.25392	2.26375	1.97337	1.10794	1.32011	1.26014
		3.34187	2.09825	1.77815	2.34387	1.6135	2.40273	3.12117	2.51456	2.76801			0.470256	0.606078	0.505367	2.15983	1.74928	3.29316	1.12199	1.42259	1.13244
		1.91574	2.89726	2.08811	2.78923	3.01595	3.06546	1.68615	3.38555	3.67521			0.353726	0.648725	0.607581	2.28655	1.80602	1.99022	0.879302	1.3768	1.32197
		2.73561	2.22866	2.1663	3.58589	1.83322	3.43667	3.73476	1.31717	3.6896			0.441797	0.976411	0.654455	2.08475	1.25441	2.25895	1.92607	2.02239	0.872015
		2.94951	1.96465	2.37001	3.36424	3.20425	1.53166	2.21943	3.17879	3.12045			0.417825	0.849393	1.11795	1.69924	1.76542	2.28972	0.910963	1.02115	1.68152
		1.7455	1.27371	2.45591	2.32529	2.75511	2.22956	1.67837	2.32373	3.36577			0.627992	0.568414	1.03018	2.91506	1.34813	2.41708	1.28578	1.51251	1.5306
		2.73997	2.37452	1.77239	1.82272	1.6146	3.49868	1.41635	2.70004	1.3156			0.403905	0.551286	0.552019	2.28598	2.78619	2.02064	1.51377	1.48497	1.03781
		2.47775	2.40622	2.11134	2.37111	2.93847	3.15198	3.2891	1.4413	2.89489			0.723465	0.960228	0.654517	1.62087	1.58502	2.28904	0.910771	1.70055	1.0624
		1.85203	2.73296	1.88236	1.64466	1.39042	1.94121	2.79332	3.16281	3.97633			0.452141	0.890599	0.588284	1.33188	1.97732	1.38725	1.07978	1.11968	1.69651
		2.01013	2.48825	3.03873	1.60145	1.33032	2.41926	2.7721	2.93351	2.95093			0.451123	1.02565	0.413149	1.913	1.96523	3.03144	0.875367	1.5462	1.01565
		1.96253	1.61583	1.96039	2.10018	1.38979	1.38676	2.21144	2.97931	2.14015			0.480348	0.72167	0.569987	2.19385	1.75671	1.36606	1.13124	1.22027	0.970152
		1.57772	1.74987	1.86554	2.42781	1.8913	2.89676	1.3127	3.12852	3.0216			0.54986	1.0285	0.674483	2.05797	2.70166	1.61319	1.35263	2.37401	1.09295
		2.98814	3.06101	1.98903	2.98868	2.37254	3.56992	2.96418	3.12559	3.26693			0.632123	0.579357	0.607525	2.0182	1.30751	2.25912	1.40508	2.03316	1.1705
		3.88102	1.72996	3.12104	2.96206	1.96005	3.23987	2.71932	3.1518	3.51654			0.383926	0.578741	0.453783	2.39392	2.12245	1.64625	1.37972	1.25818	1.47113
		2.41089	1.9006	2.48544	1.66969	2.20868	2.21345	4.18809	1.92858	1.93638			0.489896	0.529538	0.621482	1.75442	1.7876	2.55241	1.03213	1.51427	1.06234
		1.40318	2.06548	2.64467	2.82262	2.14574	2.9231	2.75991	3.79429	3.21395			0.832935	0.479574	0.514857	2.15753	2.8471	2.11708	1.10207	1.23206	0.974906
		2.29965	2.34141	2.27578	2.82259	3.1824	1.55078	2.04666	1.54073	1.97726			0.520658	0.955663	0.678689	1.52119	1.45933	2.153	1.12515	1.64608	0.796431
		2.7019	1.90549	1.44476	2.83693	2.13746	3.16316	2.44106	1.81794	3.19324			0.434304	1.04153	0.507535	2.43901	1.7225	2.06316	1.0463	1.34787	0.850254
		1.684	2.77415	1.30912	3.41135	3.68639	3.23097	1.33984	1.67186	3.74444			0.441253	0.504919	0.452143	2.46746	1.47282	2.56945	1.50004	1.47664	0.971667
		1.81373	1.47948	1.65898	3.66322	3.37111	2.07215	2.46454	3.94049	1.64785			0.51053	0.784337	0.472958	1.7672	2.68248	1.32808	1.42452	1.35398	1.3425
		1.95377	2.41993	2.41078	2.64004	2.80611	1.30996	1.72456	1.99765	3.68418			0.593006	0.587439	0.590507	1.93965	2.74815	1.8727	1.63406	2.16776	1.03289
		2.88398	1.62514	1.86414	2.82529	3.4266	3.26161	3.54772	3.4396	1.73963			0.388943	0.38876	0.447583	1.43632	1.61059	1.82291	1.34733	1.95048	0.972913
		3.24535	2.12895	2.08116	2.90693	2.12692	3.03612	3.10167	2.3333	1.77715			0.864866	0.729126	0.824919	1.99934	1.41899	1.67291	1.19472	1.46851	0.924056
		3.08562	2.80963	3.12896	1.90977	2.30892	1.51022	2.27256	3.21293	2.80631			0.608759	0.561351	0.544964	1.36226	1.65045	1.96832	1.48602	1.16259	1.10659
		2.71256	1.96292	1.74056	3.25066	2.2705	2.37395	2.36012	2.36791	3.96241			0.534837	0.510382	0.652084	2.14453	3.03896	2.2564	1.09968	2.35371	0.986711
		2.88839	1.71132	2.18196	2.75327	3.13697	2.29789	2.25849	1.20415	3.18759			0.331219	0.516379	1.03126	1.45118	2.04221	1.63259	1.32238	1.79732	1.11718
		3.24427	2.14179	1.73933	2.79052	1.47507	1.5522	4.21909	4.33238	1.35323			0.545343	0.470582	0.494744	1.32769	1.74804	3.37525	1.53687	1.52473	1.24376
		2.03223	1.33364	1.87596	1.62778	2.55175	1.64587	1.57512	2.17188	3.4879			0.565377	0.714328	0.453274	2.24399	1.37581	2.24671	1.41151	1.52533	1.12239
		1.946	1.57258	2.18933	2.65361	3.27371	2.51112	2.39508	2.95368	3.28351			0.514582	0.534915	0.657671	2.34667	2.77496	1.48247	1.17762	1.96432	1.26339
		1.58506	3.23801	2.03734	3.25017	1.29876	3.28566	3.56934	1.64457	1.58491			0.457618	0.354135	0.403056	2.2027	1.96216	1.27652	1.21001	1.91162	0.940589
		2.11097	2.59138	1.42919	1.41389	2.74969	3.36066	3.40348	2.52369	3.22899			0.439448	1.09811	0.790075	3.05056	2.13007	1.49541	1.51883	2.01967	1.42603
		1.64061	1.69833	2.33156	3.48388	2.18944	2.01508	2.12103	4.4222	1.7856			0.857321	0.444996	0.666142	1.67761	2.96459	2.21433	1.11088	1.95095	1.12831
		2.71801	1.54763	1.60725	1.79171	2.86711	1.76832	3.34203	2.27943	3.4853			0.736099	0.607099	0.580079	2.53808	2.34426	2.0151	1.66464	1.10277	0.938497
		1.88985	3.0415	1.85714	3.96204	1.77486	1.33308	2.31169	2.44728	2.33994			0.338358	1.30412	0.689815	1.73468	2.37174	2.67242	1.21761	1.01729	1.04347
		1.73514	1.99701	1.38705	3.16413	2.47712	1.85298	2.14654	3.48666	2.30422			0.548077	0.493344	0.390884	2.51054	2.55769	2.98585	1.95379	1.18447	1.04654
		1.40612	3.12713	2.74131	2.5283	2.99462	3.6912	3.11257	1.36172	2.05692			0.413173	0.756674	0.794508	2.01174	1.50864	1.32999	1.48524	1.6413	1.49046
		2.92754	1.61585	1.95867	1.44231	3.52318	2.46977	1.61865	2.8227	2.08192			0.605343	1.11092	0.478335	2.07002	1.8033	1.50426	1.99201	1.45211	1.06274
		2.86224	2.03482	2.26952	3.01314	3.15896	2.87469	2.18041	4.26724	3.96485			0.335786	0.930619	0.811737	2.22074	1.21978	2.68171	1.42037	1.01007	1.52909
		2.95706	2.0501	2.4547	3.2066	2.10151	1.68629	1.62541	2.07016	3.69131			0.565635	0.441653	0.608678	1.51892	3.1244	1.4558	0.895356	1.36454	1.39502
		3.54418	1.95133	2.44164	2.31839	2.90893	3.21931	2.98167	3.56364	3.04586			0.67213	0.6921	0.793392	1.3205	2.32557	2.47646	0.980867	1.17231	1.01574
		2.48666	1.99307	1.58633	1.35731	2.87159	3.51277	2.95001	3.05238	3.35112			1.48433	0.943957	0.471016	1.82458	2.9106	1.39241	1.43879	1.10846	0.964646
		2.45459	1.45161	2.28313	3.27705	1.7978	3.37203	1.49916	3.33252	2.3701			0.477307	0.760462	0.605909	1.69741	1.29322	2.5695	1.1359	0.962888	1.16132
		1.17021	2.12841	1.9903	2.95269	3.13055	1.92474	2.9262	1.44653	3.72015			0.572789	1.14476	0.595302	1.4305	1.71605	2.07947	1.59151	1.64584	0.965075
		2.50206	1.84149	1.69504	2.77971	2.23415	2.74016	1.73693	3.89453	3.40014			0.420953	1.17565	0.3821	1.28471	2.3478	1.65884	1.41324	2.14732	1.1352
		2.00229	2.63044	3.04943	3.0193	1.93135	2.09556	3.15244	2.08989	3.74211			0.349518	0.850883	0.508891	2.58986	3.11848	2.17695	1.21096	1.03363	1.00718
		3.33725	1.19922	1.80203	3.22948	3.18441	3.616	3.49111	3.23119	3.78034			0.409875	0.547638	0.458274	2.13931	1.38371	2.241	1.78877	1.50687	1.03727
		3.09138	2.11511	2.70375	1.63189	3.24237	3.75883	1.78437	3.67613	1.99281			0.388252	0.546294	0.961535	2.66883	2.71003	1.57207	0.943726	0.961855	0.86759
		3.23871	2.57517	2.31032	3.23425	3.15925	1.29076	2.58357	2.47007	3.68096			0.573019	0.717798	0.471503	1.69779	1.94786	2.01296	1.07081	1.98467	0.68209
		2.95391	1.47677	1.38284	1.56509	3.87103	2.1719	2.45169	1.25223	4.00401			0.803547	0.951284	0.8358	2.51215	1.2409	1.80676	1.61027	0.951068	1.14838
		3.49209	2.35207	2.6016	3.89824	2.56888	2.99766	2.69292	3.33534	1.76764			0.690976	0.634863	0.451827	1.87778	2.26985	2.03596	1.13984	1.13431	1.13221
		3.05352	1.66625	3.34147	3.69004	3.6146	3.64599	2.5064	3.37299	3.21429			0.482517	0.918358	0.871606	2.29393	2.44815	1.44953	1.3603	1.11728	1.01722
		2.85835	1.53317	2.21342	2.25595	1.62693	3.69467	2.65867	2.20318	3.28051			0.682929	0.782147	0.458064	1.52195	1.58133	1.82678	0.896394	1.45247	0.97452
		2.21187	2.21506	2.23879	2.40726	2.32001	3.75295	3.09457	2.2909	3.07008			0.453305	0.56779	1.00426	2.80937	1.27997	1.61271	1.25471	1.15502	1.1396
		1.53978	2.0843	1.64967	3.65489	1.35098	2.79428	1.2534	3.18513	3.5196			0.614617	0.700834	0.696479	1.51304	2.54393	1.94752	1.11487	0.801046	1.22264
		3.24151	2.61608	2.41106	1.89132	1.56295	1.78692	1.25574	3.20868	3.91715			0.409566	1.20981	0.481726	1.72458	2.0358	1.83622	1.53863	1.71601	1.14454
		2.08483	2.59183	1.96008	2.48075	3.20902	1.20916	1.40108	3.92493	3.41177			0.402083	0.694027	0.415907	1.75063	2.59928	1.97391	0.944886	1.47882	1.27852
		1.7345	1.66348	2.54984	2.76205	3.26848	3.99304	1.60708	1.94807	1.22777			0.629343	0.607855	0.470247	1.71254	2.45428	1.60835	1.27258	1.4055	1.06708
		2.70803	3.27816	2.91288	1.9818	2.60431	1.7856	2.13781	3.51956	3.10756			0.704147	0.629708	0.595402	1.56774	2.12743	2.1694	1.20811	1.74972	1.11202
		2.29001	2.35648	1.91582	2.13683	2.49638	3.10049	2.25506	1.71439	2.23217			1.57948	0.63655	0.499155	1.41141	1.56472	1.25289	1.61197	1.33618	1.15577
		2.89358	1.92776	3.74883	2.70865	2.8852	2.23496	2.55264	1.36524	2.98213			0.547439	0.426809	0.450258	1.75037	3.22782	2.70886	1.72318	1.29264	1.29249
		2.67548	2.75657	1.65159	2.76774	1.36309	2.84185	2.85294	3.06326	3.63321			0.680652	0.686943	0.471039	1.80126	1.45464	1.29236	1.14264	1.33115	1.02461
		2.19782	1.46233	2.27883	3.05067	3.29361	2.20058	2.40007	3.18492	2.54658			0.378164	0.867149	0.524413	2.48045	2.6557	2.53985	1.10596	1.71761	0.957366
		2.90296	2.25752	2.56654	2.28073	4.12273	1.33285	1.22174	1.79177	3.70939			0.63174	1.01439	0.705255	1.5585	2.67149	1.31605	1.60062	1.67728	1.59242
		1.53892	2.99716	3.04413	3.34733	1.90238	3.42625	2.93266	2.43958	1.45546			0.430214	0.785027	0.367672	2.70262	1.56192	1.86297	1.1652	1.21262	0.993545
		2.14609	1.63278	3.02086	3.7466	3.19146	1.94309	2.34252	3.15427	2.33166			0.587473	0.779436	0.600455	2.11946	1.53002	2.32271	1.14094	2.18695	0.7783
		2.98405	1.46165	1.4146	3.81027	3.26287	2.41144	3.35765	4.14307	4.14798			0.374329	0.623454	0.672956	1.65304	1.7692	2.18864	1.46975	1.64332	1.05542
		2.04346	2.51072	1.75619	3.13538	2.44102	1.93136	3.52614	1.94062	1.54634			0.44942	0.903621	0.766627	1.93795	1.8978	3.05332	1.31209	1.60605	1.04765
		1.94764	2.10861	1.69644	2.64936	1.4895	2.33258	2.13854	2.54471	1.68556			0.532709	0.626906	0.489698	2.18394	2.14776	2.36887	1.07192	0.840699	1.32214
		2.08998	2.54215	2.93581	1.30825	2.29938	1.33109	2.70839	4.01245	3.42241			0.469455	0.574628	0.816522	1.36174	2.35216	1.24859	1.10283	1.91082	1.14355
		2.57443	2.03402	2.87663	2.6053	1.51096	3.97316	2.17014	2.77709	2.9666			0.351059	0.523156	0.526845	1.52778	3.26181	2.11729	1.17017	1.6917	1.23087
		3.62201	2.51934	2.45043	3.07484	3.65217	3.40446	2.48867	1.32356	1.92439			0.380025	0.446921	1.28865	1.24519	1.69032	1.43953	1.02674	1.79913	0.98536
		2.1393	1.65612	1.49795	1.59491	1.68598	2.54359	3.07734	3.1639	1.66958			0.68282	0.473241	0.796364	2.21257	2.30645	1.50812	1.64803	1.11235	0.897758
		1.88634	2.43179	3.08923	2.86284	3.36943	3.40882	2.29532	3.97797	3.83105			0.327816	0.585962	0.523292	1.66417	2.04474	1.50046	1.07391	1.63519	1.18508
		2.95302	2.29427	2.11786	3.51139	3.70036	2.89984	2.01346	1.66144	1.41226			0.772613	0.446698	0.657375	2.35543	1.82669	2.50656	1.7425	1.59134	0.972007
		1.41395	1.48424	2.24916	3.12649	3.35647	1.71041	3.66971	2.14347	3.02243			0.547092	1.03075	0.797998	1.96059	2.1063	2.20333	1.15701	1.26042	1.44796
		1.88582	2.58063	2.13594	2.61005	3.6804	3.55679	2.59565	1.7459	2.89174			0.48321	0.675743	0.469828	2.01799	1.8614	1.81188	1.00335	1.28611	1.18399
		2.03223	1.47584	2.19871	2.42184	1.6968	2.74783	3.39377	2.38045	3.78028			0.461413	1.08764	0.610611	1.32015	3.17256	2.18629	1.81732	1.09517	0.939991
		2.16186	2.19466	1.6442	2.64454	1.613	3.27981	3.5602	2.98291	4.0068			0.530502	0.711245	0.424158	2.40014	3.19448	1.81194	1.42969	0.947112	1.00354
		2.28325	2.42106	2.19037	1.49427	3.8205	3.49414	1.1947	4.65614	1.73575			0.492027	0.995382	0.385049	2.72363	2.26428	1.57517	1.00352	1.80937	1.2752
		2.65566	2.60427	3.20506	2.45392	3.57412	1.88122	1.19533	3.5093	1.82626			0.39062	0.786183	0.432006	2.4466	1.79449	3.42769	1.61587	1.55869	0.865679
		2.30426	1.69284	3.26585	2.61274	2.33507	1.89899	3.49448	3.82343	3.46357			0.544634	0.638325	0.911176	2.37293	1.71493	1.74923	1.35785	1.52219	0.882247
		2.03384	1.81066	3.00291	2.96467	3.47138	1.40597	2.18785	2.1267	3.67192			0.420844	0.569843	0.591271	1.25948	1.61184	2.00651	1.0559	1.81376	1.08906
		1.79903	2.70079	2.19645	3.29959	2.50945	3.06715	2.48781	2.49753	1.85657			0.573813	0.393966	0.56317	2.17075	1.44053	2.22568	1.34119	0.922213	1.56632
		2.85452	2.3085	2.46793	1.58763	1.37983	1.67438	2.97502	2.04321	3.27605			0.67597	0.666052	0.360518	2.08344	2.54347	3.19364	1.22393	1.06949	1.00198
		2.12503	2.73849	2.0721	3.49611	1.75873	1.30586	2.87246	4.19197	3.86773			0.554092	0.886943	0.656508	1.48321	3.10468	2.00067	0.923814	1.63897	0.831676
		2.0397	2.28213	1.96348	1.85781	2.10296	2.08488	3.25731	1.65293	2.30814			0.507188	1.04336	0.725277	1.32247	1.74006	3.03495	1.35994	1.57945	1.12133
		1.37397	2.4636	1.66186	1.31282	1.45554	2.33824	3.03896	1.48242	3.4531			0.756208	0.585933	0.95527	2.53576	1.71952	2.0067	1.5855	1.90148	1.12538
		1.96193	1.66754	1.91042	1.55129	2.54171	3.6114	1.48882	3.82711	3.5835			0.510069	0.711247	0.50779	1.34447	2.57216	1.40691	1.28991	1.47028	1.30204
		2.15432	2.64435	2.07016	1.68199	3.02286	2.79155	2.18245	2.06034	1.41895			0.656615	0.684805	0.665718	2.1008	2.55087	2.69818	1.163	1.66808	1.07514
		3.04366	2.03686	2.65133	3.02392	1.44275	2.08539	1.2858	3.40532	3.92955			0.457814	0.664583	0.461587	2.35478	1.27717	1.7432	1.38777	1.99499	1.04209
		1.91528	2.28306	2.1051	2.15357	1.66506	3.27888	1.81263	3.81683	3.52531			0.465241	0.924518	0.556016	1.73975	1.24327	1.65575	1.76083	1.21389	1.45248
		3.09088	2.16416	1.74822	1.44215	2.45753	1.81032	3.24716	3.12807	2.74501			0.499931	0.512445	0.925186	2.2437	1.87323	2.41899	1.2105	2.05359	0.890058
		1.92381	1.82553	2.61597	2.26848	2.17304	1.33614	3.27616	1.8968	1.85136			0.432084	0.828142	0.832768	1.47607	2.40034	1.36582	1.40927	2.32804	1.05189
		3.46532	1.88116	1.77989	2.27871	3.16313	3.63634	3.39196	4.26245	3.15954			0.442471	0.611228	0.918438	2.79235	1.80167	2.2242	1.33543	1.2569	1.74187
		3.63054	1.3686	2.4464	2.53407	3.01435	3.50398	2.66429	1.84959	2.72257			0.502904	0.458787	0.837904	2.00359	2.48053	1.50989	1.507	1.68217	1.09208
		3.02784	1.88403	2.22649	1.71783	3.21485	2.18868	2.69189	2.51657	3.94372			0.408748	0.561214	1.02116	2.17263	1.47666	2.58266	1.06263	1.36988	0.820632
		2.57087	1.33846	2.70253	1.92098	1.38698	1.69384	1.50143	3.42978	4.53192			0.492873	0.663954	0.474841	1.63183	2.50202	2.67556	1.30475	1.98674	1.10079
		2.69675	1.97805	2.535	2.75806	2.96873	2.70962	2.34652	3.07521	3.25489			0.552724	0.519642	0.375634	2.33416	2.74271	3.15059	1.03917	1.55884	1.73963
		2.19834	2.5886	2.69021	1.464	3.07349	2.09378	1.91319	2.74498	3.1473			0.453206	0.78505	0.496439	1.80732	1.74086	1.52045	1.65199	0.809329	1.2368
		1.88961	2.27928	2.23622	1.60502	1.37283	2.79372	3.05078	3.2786	4.35675			0.69413	0.568403	0.471254	1.61598	1.49811	3.172	0.915885	1.19108	1.12107
		2.05536	3.68718	1.9623	3.68209	1.68758	4.02414	3.96103	3.51664	3.51973			0.512208	0.749731	0.943497	2.74858	2.17106	1.50546	1.52521	1.97277	1.34706
		2.26678	1.99095	2.53977	3.29105	3.89609	2.28476	3.21739	3.92445	2.94971			0.438985	0.934082	0.968795	1.76264	2.48049	2.40293	1.09184	1.5897	0.915629
		2.13818	1.46158	2.57809	2.95159	2.95102	3.51409	1.47611	3.0075	1.58868			0.361854	0.817118	0.503967	1.78151	1.93629	2.38428	1.15038	1.66876	1.10729
		2.18491	1.98437	3.06469	2.00701	3.87612	1.41286	3.06466	1.51632	3.90668			0.622638	0.515447	0.710281	2.4224	2.18924	1.76179	1.43453	1.62161	1.16077
		1.37786	2.39368	3.37393	1.66427	2.81652	3.38043	1.9023	3.81842	1.73012			0.546425	1.54341	1.01958	1.94169	1.43838	3.0345	1.13473	1.50214	0.910335
		2.45013	1.54667	1.55909	2.46604	2.74706	2.8708	2.14505	3.73476	3.12496			0.470211	0.724287	0.823777	1.78462	2.68654	1.32352	1.06374	1.54492	1.06331
		2.21334	2.09141	2.85005	1.83828	2.15442	2.92995	3.73037	2.93913	4.31398			0.535268	0.811538	0.763242	2.25818	2.78061	3.0047	1.4576	0.816754	1.01785
		2.09583	2.34361	2.46216	2.09449	3.80131	3.01889	2.88958	3.61257	3.79155			0.426719	1.0141	0.372146	1.26001	1.61477	1.89706	1.69267	1.55442	1.21842
		1.71163	1.61259	1.60025	2.62783	3.32852	4.15924	2.04836	3.1553	4.0311			0.463881	0.719309	0.63644	2.3241	1.33602	2.29326	1.13158	1.35449	0.894169
		2.68689	1.87211	2.83603	1.96062	2.63769	3.37533	3.21302	1.57566	3.40452			0.543313	0.99032	1.02689	1.88497	1.65414	1.35889	1.33939	1.68273	0.833458
		2.84075	1.35301	2.94685	1.94543	3.05084	4.14392	2.03984	3.15488	3.90439			0.452896	0.586415	0.711763	1.3242	2.35777	2.25067	1.20917	1.44163	1.05389
		2.09861	2.63864	1.5179	2.59233	1.59051	2.14228	2.23168	1.71583	1.27148			0.482909	0.862669	1.34466	1.88167	1.86104	1.5469	1.5607	1.55417	1.00605
		3.03154	2.81822	3.43574	2.85995	2.74668	3.07074	1.57307	1.53457	3.78428			0.504005	0.622508	0.444476	1.26144	1.90116	1.39072	1.11692	1.59433	1.12212
		2.89908	1.92171	3.00968	3.49109	3.75408	4.5594	2.78345	4.16578	1.59834			0.576674	0.782262	0.795443	1.90097	1.84601	1.84393	1.54958	1.49586	0.830904
		2.05333	2.84491	2.22098	1.98191	4.13168	3.79515	1.53384	4.14337	2.81755			0.478471	0.560832	0.380203	2.29535	1.34278	2.22265	1.17466	1.83016	0.849579
		1.54427	3.06279	2.0226	1.58898	2.27943	2.33927	2.57822	4.47065	4.54394			0.655655	0.753399	0.695614	1.35735	1.81817	3.22062	1.6511	0.712237	1.17834
			2.11385	1.66139	1.69959	1.98386	1.69727	1.29373	2.37	1.95485			0.770734	0.481348	0.49676	1.38052	1.37961	1.38186	1.14445	1.06595	1.04666
			2.54531	2.05774	2.10026	4.1417	3.08661	2.1338	2.4372	1.91008			0.449332	0.775498	0.351721	2.14449	1.66266	2.11251	1.60317	1.09031	0.93941
			2.75237	1.77171	3.09031	1.86715	2.02726	3.0762	3.24796	4.01361			0.894998	0.629684	1.25883	1.58222	2.49161	1.94088	1.27409	1.11001	1.14642
			2.99681	2.21916	3.29949	1.9615	1.25331	3.97629	4.7634	1.78072			0.451866	0.482162	0.58797	1.34504	2.11955	3.21094	2.07119	1.63908	0.941097
			1.55644	1.26301	3.07727	1.8514	2.08231	3.28027	1.99014	3.09441			0.398542	0.571615	0.852793	2.78103	3.02135	2.23854	1.37721	1.76779	1.35701
			1.73242	2.0385	3.52876	3.05015	4.38969	2.84491	2.01593	3.35415			1.38989	1.08735	0.432809	2.84745	1.40565	1.25362	1.03574	1.17829	1.41704
			2.47749	3.5194	3.76996	4.01822	2.788	2.92034	1.60545	2.59278			0.769938	0.452817	0.724255	1.68597	1.37203	2.80498	1.25682	1.34415	1.64742
			1.93395	2.05991	3.59234	1.46523	2.11189	3.8973	2.65552	3.07039			0.556701	0.79103	0.509593	1.2562	1.23973	2.62367	1.17358	0.911469	0.862018
			1.76514	1.84249	3.52543	3.75253	2.04922	2.92456	2.30376	2.24093			0.597952	0.834287	0.594928	1.26157	2.4482	1.26192	1.66182	1.53816	0.950356
			2.46764	1.39716	3.829	3.43873	1.60982	2.5621	3.28447	2.27545			0.647169	0.951443	1.06213	2.34081	1.64802	1.40093	1.89826	1.70163	0.891615
			1.97494	1.97187	1.42514	1.65677	1.19847	2.81848	4.0502	3.29504			0.469824	0.432165	0.820756	1.27905	1.34651	2.21123	0.959641	0.717947	1.01938
			1.41318	1.95648	4.57059	2.48008	1.35502	1.42945	2.71586	1.91845			0.376631	0.842534	0.374534	1.77963	2.23067	1.65814	1.37711	1.99216	1.21799
			2.04685	3.42288	3.70271	1.81022	1.76097	2.32567	3.07858	3.80429			1.15277	0.513147	1.10968	1.26907	2.12666	2.94182	1.51905	1.27682	1.47945
			1.54255	2.53265	2.02077	1.85158	3.68378	3.13255	3.7169	3.51164			0.633005	0.437867	0.464407	2.71995	2.24372	1.47642	1.5062	1.12898	1.28699
			2.48158	2.70806	1.70927	1.30193	1.99811	2.8521	2.99929	3.78724			0.446693	0.700857	0.580642	2.4149	1.77777	1.28728	1.05447	1.79482	1.25433
			2.46139	1.89644	1.97485	3.48518	3.56705	3.02342	4.22589	1.2636			0.51696	0.868446	0.466546	2.02425	2.40762	2.20924	1.37606	1.31386	0.965518
			3.56498	1.83862	1.60244	1.60702	2.5957	1.68526	2.97955	1.20569			0.613971	0.503358	0.498096	1.33544	1.89045	2.55325	1.29002	2.06353	1.53415
			2.05351	1.29706	2.99212	3.63901	1.42921	1.44716	3.66681	3.31732			0.680033	0.527384	0.401299	2.82435	1.70183	2.89941	2.13574	1.66712	0.728593
			2.33586	1.86304	3.13592	3.11493	4.34713	1.31629	1.85191	3.88178			0.340947	0.695302	0.615262	2.32506	3.09387	2.99886	1.16744	1.15443	1.02656
			2.27479	3.06133	2.81629	3.34043	1.53443	2.07464	3.94403	1.44736			0.766051	0.522181	0.683457	1.64329	1.37491	3.1758	1.20488	1.09012	1.04498
			2.61569	1.73086	1.47814	4.16151	2.07569	2.24368	4.2136	2.78681			0.538012	0.384739	0.427625	2.45213	1.29955	2.63107	1.77902	2.12158	1.01923
			3.52301	1.55117	1.59054	3.33407	3.24215	2.04452	1.74931	2.98717			0.755698	0.541067	0.536054	1.8826	1.39601	1.72263	1.00119	1.25273	1.20891
			2.73784	1.69843	1.34717	3.88913	2.66702	3.3887	2.55336	1.336			0.805833	1.76368	0.473456	2.43282	3.04355	2.01451	1.71127	1.92838	1.00166
			1.81902	1.62573	2.59139	4.12874	3.71393	2.57989	1.63597	3.69731			0.365936	0.669509	0.385127	1.2621	1.26466	2.54662	1.13359	1.92004	0.9034
			3.10204	1.94832	3.59665	3.42542	3.63435	1.29905	3.4293	3.51683			0.580971	0.406747	0.375971	1.28696	1.94673	1.42483	1.12173	1.44621	1.48325
			2.27466	1.43542	2.46669	3.27182	3.36685	2.93597	1.17435	1.41672			0.409142	0.714307	0.431655	1.2962	2.69235	2.95707	1.47229	2.19858	0.817468
			2.57732	1.43518	1.46525	2.06677	3.85146	1.78674	2.92827	1.56585			0.701886	0.699803	1.02871	1.70721	2.28859	1.41079	0.983797	1.77983	1.28405
			2.95835	2.64865	3.71921	4.0175	2.39893	3.5125	3.90046	3.10929			0.77916	0.684953	0.920375	1.27001	2.66889	2.64246	0.906092	1.29866	1.13389
			1.96865	2.4696	2.85267	1.94758	3.72668	3.0735	1.79169	3.97943			0.353303	0.525819	1.38701	1.24936	1.73608	2.47088	1.22478	1.1383	1.27563
			1.59387	1.37326	3.20617	2.19049	2.03751	3.30921	4.0258	4.20109			0.433227	0.742062	0.485393	1.99282	1.55264	1.28299	0.973944	1.81737	0.913515
			1.8143	2.37168	2.56401	1.6545	2.7456	2.51108	3.82143	1.61448			0.475049	0.83023	0.465288	1.29619	1.67915	2.18187	1.48762	1.57793	0.839718
			3.52165	2.38519	2.90927	3.46711	1.33687	1.18632	3.6726	3.69367			0.366827	0.772071	0.456451	2.52194	1.82458	1.78198	1.4652	1.20608	1.40962
			1.84039	2.25667	3.38186	2.90644	3.52248	3.40274	4.19914	2.96882			0.538525	1.15499	0.860458	1.96427	2.37749	3.21906	1.14267	1.33	1.26959
			2.31029	1.40464	2.03482	3.36522	3.79518	2.01341	2.88528	4.6231			0.84359	0.635156	0.724982	1.64417	2.19421	1.47975	1.28357	1.80881	0.950841
			3.63989	2.26741	1.49536	3.27486	2.57709	3.18626	4.30646	2.70287			0.450341	0.818584	0.922221	2.55307	1.82612	2.43721	0.89927	0.882763	1.01672
			1.37847	2.03739	3.11778	3.1708	4.00653	3.63094	4.36001	3.60369			0.542052	1.57038	0.461306	1.62829	2.36801	1.61179	0.964362	1.78974	0.81367
			2.88612	1.61557	2.75514	3.56525	1.28635	3.24394	2.92558	1.30028			0.68535	0.500494	0.692519	2.42381	1.87484	2.21647	0.979349	1.92832	1.51037
			2.45071	1.69914	1.59582	3.36481	3.94608	1.31617	1.77484	3.977			0.477459	1.51668	0.67708	2.09049	1.90675	2.30277	1.56617	0.961202	0.903788
			1.62274	2.91541	3.62792	3.83903	1.87821	1.9863	2.13654	1.98734			0.469521	0.669501	0.508482	1.98901	2.11669	1.59278	1.33887	1.58006	0.862805
			1.7223	3.129	3.93684	3.74311	1.72552	2.59563	5.10596	2.59541			0.492353	0.580873	0.913446	2.30715	1.68486	1.50363	1.27654	1.06094	1.24081
			2.16229	1.83725	2.52108	2.02666	4.08875	2.72468	1.4236	3.28083			0.429102	0.802875	0.453344	1.45448	2.89987	1.89728	1.25352	1.17362	1.06069
			3.22117	1.35248	1.54268	1.47755	1.84382	2.79037	3.49794	4.52338			0.44308	0.809574	0.409673	2.18198	1.27114	3.3631	1.25421	1.90208	0.883335
			2.31586	1.78085	2.91321	2.76738	3.09575	4.25103	3.83862	1.17862			0.401536	0.839609	0.59234	2.62117	2.32245	1.87632	1.22018	1.63411	1.22856
			1.80589	2.48025	2.44481	1.53789	1.48062	1.36169	3.31564	2.17098			1.00348	0.629247	1.26836	1.36334	1.65731	1.58959	2.02937	1.90772	1.13666
			2.75056	2.38162	3.18401	3.38152	2.8613	2.60748	4.26797	3.94152			0.501443	0.398537	0.615242	1.6119	1.7634	1.80989	1.20738	1.02765	1.01126
			2.31092	1.72078	1.40651	1.46364	3.29196	3.03766	4.1854	4.49548			1.037	0.483095	0.947266	2.59215	1.81357	2.36138	1.83471	1.52616	1.08545
			2.41601	2.34814	3.23345	3.98083	1.93736	2.4666	1.21315	3.84685			0.598953	0.571938	0.446551	1.99292	2.86418	1.56468	1.21785	1.613	1.0754
			3.00736	2.83558	1.57293	2.89212	1.4798	2.95463	3.52631	3.24535			0.507316	0.598106	0.429267	2.56111	2.18482	1.69286	1.78876	1.24677	0.786441
			1.85567	1.51732	1.40567	3.85454	2.7714	1.15234	4.39204	1.75499			0.686081	0.800647	0.569885	2.14996	2.60458	2.66546	1.9522	1.98858	1.02418
			1.51062	1.61437	1.32575	1.39917	3.08805	1.40275	1.20457	3.64876			0.424437	0.681507	0.572794	1.29933	2.00646	2.04216	1.83811	2.19211	0.900919
			2.83826	3.17975	1.36227	4.01851	1.81427	3.32804	2.61472	4.17742			0.361468	0.945566	0.536466	1.25571	1.68105	3.15624	1.1838	1.58497	1.11281
			2.30266	2.80163	2.03775	4.06202	2.42284	2.59836	2.90828	3.86447			0.84557	0.561819	0.458971	2.15194	1.89721	1.80472	1.48137	1.84782	0.864415
			1.3078	2.06366	1.29281	3.93823	3.48614	3.12533	1.79553	3.36517			0.551072	0.68366	0.450813	1.70407	1.59136	1.74027	1.35364	1.20407	0.983287
			1.38715	3.26554	1.41645	2.81856	4.09265	2.45106	4.39984	1.23204			0.336247	0.673262	0.607468	1.58342	1.84178	1.47207	1.65386	1.12698	1.49247
			1.27164	1.65549	2.52856	1.7818	3.21377	1.48936	3.67644	4.27793			0.675807	1.02936	0.696601	1.84316	2.22614	1.91715	1.90744	0.987326	1.14515
			1.4558	1.42286	4.26486	3.85449	1.76687	1.21207	4.15942	1.90738			0.648547	0.520862	0.989127	2.5898	1.58483	1.90717	1.33572	1.69159	0.920612
			1.77394	1.5872	1.657	2.60101	1.20212	3.74529	3.80744	4.27731			0.453956	0.937712	0.503055	1.50591	3.12611	3.03324	1.29519	1.89362	0.857875
			3.57878	2.64409	1.46416	3.80097	4.71493	2.09808	1.79887	3.33775			0.591288	0.760081	0.672145	1.35477	1.30819	2.76666	1.06716	0.853338	0.885142
			2.21256	2.15806	2.84744	3.42595	2.01008	3.32673	2.6641	4.20397			0.333246	0.419545	0.688115	1.35606	1.24106	1.34428	1.60229	1.66874	0.870407
			3.47653	2.3008	2.35805	4.39151	2.36217	1.93898	4.14254	1.99881			0.692141	0.558837	0.620661	1.96747	1.26701	2.83007	1.73286	1.4939	0.894327
			2.50408	1.86618	4.01399	1.83642	3.50886	4.18901	4.5078	2.28892			0.824339	0.648271	0.733773	2.19546	2.16303	1.59512	1.36619	2.20221	0.805303
			1.84144	2.40015	2.49622	2.58401	2.61241	3.49566	3.66247	4.02293			0.358824	0.916168	0.452535	1.27289	2.19847	2.28274	1.47272	1.51051	1.58214
			2.30008	2.37759	1.62541	2.17826	3.90829	3.21878	4.03981	3.95278			0.440417	0.447703	0.459294	1.8135	1.69607	1.49247	1.16802	1.76098	1.43673
			1.98801	1.21037	4.10322	3.93013	1.94836	3.48559	2.59503	3.30702			0.753877	0.416788	0.76941	3.32185	1.24017	1.33415	1.1372	1.37128	0.862936
			3.36728	1.32895	3.46252	1.63057	3.66422	3.67978	3.98814	4.4201			0.689916	0.449627	1.01313	1.92508	2.43575	1.29859	1.19168	1.86768	0.932326
			2.58427	2.39518	3.24269	3.08073	2.97581	2.37598	3.45291	3.48934			0.405816	0.901182	0.939657	1.62208	2.6663	2.84043	1.56207	1.81442	0.917129
			2.0405	2.23299	1.20619	3.64307	3.67758	1.19972	3.8647	3.01503			0.542066	0.582529	0.67252	2.50379	3.32952	1.92314	1.54136	1.35413	0.891872
			2.61399	1.52771	3.00634	1.64539	1.81863	2.17849	3.20945	4.10229			0.403296	0.879147	0.497523	1.23636	2.20127	1.25259	1.81535	1.95719	0.950759
			2.92517	1.92127	1.35214	1.79111	2.42805	3.97496	3.34045	3.99302			0.407778	0.772351	0.434125	1.28649	1.47749	1.26298	1.58205	1.02246	1.11323
			2.17376	2.27011	3.51224	3.96114	1.27611	3.84926	3.63491	3.73237			0.337862	0.392734	0.595236	2.79198	2.77031	2.75698	1.7441	1.42465	1.36728
			1.70458	2.66925	1.75579	3.97219	3.56895	2.20072	1.17975	3.61538			0.475374	2.05944	0.611636	2.00023	1.28429	2.55884	1.25214	1.27747	0.930552
			2.45039	1.30914	3.34397	1.32184	1.90633	1.22081	3.55715	1.5477			0.518301	0.577087	0.443786	1.23304	2.44338	1.81325	1.51447	1.58712	1.63508
			2.29841	1.57487	1.79544	3.66911	1.21944	2.10441	3.45484	2.78613			0.40972	1.36246	0.534348	1.32026	1.3149	2.59245	1.12348	1.09927	0.84115
			1.71881	2.42607	1.78968	3.40969	1.29843	1.21619	4.7387	3.76621			0.40901	0.500982	0.60466	2.12513	2.72636	2.82287	1.22746	1.65721	1.17137
			1.38862	2.59087	1.24282	3.30134	1.4102	1.50409	4.44379	4.06392			0.702697	0.424388	0.926639	1.80183	2.01437	1.51477	1.29222	1.58098	0.961218
			1.42842	3.11343	2.19809	1.24831	3.44653	2.58883	3.8135	1.45858			0.398153	0.553128	0.60665	2.76461	2.13076	2.79794	1.09097	1.19289	1.16223
			2.22097	2.89832	1.78908	4.60566	2.75569	3.82173	2.49265	3.20983			0.483271	0.656594	0.663222	2.11906	2.37161	2.53402	1.905	1.54013	1.2387
			1.66767	2.20301	3.49713	1.27993	2.086	1.78274	2.18289	2.74631			0.31715	0.500158	0.669143	1.26636	1.35105	1.30462	1.61184	1.05664	1.13579
			3.38204	2.61203	1.69784	1.79187	2.03183	2.99924	4.32432	3.75292			0.48708	0.491997	0.624118	2.51706	2.61182	2.04948	1.19948	1.33344	0.890019
			1.57706	1.91051	3.51871	3.68751	2.52314	1.24913	3.54455	3.93176			0.525933	0.65794	0.645854	1.43253	2.28761	1.65698	0.935735	1.31159	0.899856
			1.47275	2.06834	1.89053	2.08509	4.10456	2.80178	4.01939	2.35163			0.55793	0.666271	0.420568	2.50157	3.51033	1.79765	1.03885	1.15196	0.945154
			1.9722	1.73302	2.44727	2.64109	1.8608	3.91213	4.29377	4.57297			0.3618	0.62338	0.690191	1.77348	1.19883	1.53396	1.12286	1.7688	0.701112
			2.28073	1.49162	3.42042	1.20144	3.88404	3.70677	3.62852	2.55224			0.583951	0.562225	0.516338	1.67846	2.29829	2.06906	1.46456	1.04504	1.30853
			1.27289	1.81318	1.3934	1.90253	2.66558	2.58935	2.04593	3.14101			0.45931	0.730284	0.589959	1.24936	1.32092	1.54233	1.21436	2.01523	1.05034
			2.52722	1.96554	3.5912	3.76577	4.04288	2.60543	3.91713	3.15843			0.333411	1.29583	0.546804	1.29852	1.24194	2.01772	1.27381	2.31908	0.922172
			2.98232	2.55807	1.26132	1.5308	4.7684	3.51557	1.76067	2.86843			0.744627	0.582825	0.557086	1.22325	1.7239	1.3127	1.35808	0.977446	1.10386
			2.19285	1.97413	3.43701	2.83137	3.03111	2.16263	5.04344	3.99077			0.424503	0.773536	0.513525	2.9508	1.86369	2.23503	1.42174	0.911165	1.53076
			1.9759	1.84125	1.44334	1.79792	4.10222	3.34465	3.5972	3.97863			0.541821	1.5746	0.330764	1.6867	3.23486	1.231	2.01634	0.816151	0.8705
			2.22454	1.50626	3.31792	1.30445	3.11125	3.31337	4.88666	2.28391			0.565345	0.441246	0.451804	1.27593	2.60855	1.88938	1.64051	1.70157	1.06904
			2.2037	1.88181	2.0263	2.84464	4.03024	3.40233	4.53039	3.94249			0.550287	0.422848	0.749316	1.35764	1.28419	1.34312	1.58455	1.68776	1.29464
			2.32049	1.90258	3.6806	4.49825	1.87613	3.33734	2.92605	4.14227			0.416872	0.666484	0.483018	2.17072	1.60258	3.03747	1.71418	1.38514	1.30356
			2.60869	2.67831	4.42027	3.16181	3.92146	3.14833	1.19439	1.70021			0.674461	0.614533	0.477444	1.59393	1.95766	1.72863	1.86488	1.27428	0.846499
			2.82138	2.22832	2.26778	2.98773	2.65135	2.90771	4.83706	2.67101			0.525269	1.03733	0.52902	2.79277	1.52771	1.24201	1.74781	1.46665	0.881328
			1.44105	1.62609	1.38856	1.52293	3.5003	3.22568	4.97489	2.10923			0.505925	0.550735	0.819631	1.26258	2.91858	1.25105	1.39531	2.15878	0.942287
			1.64056	1.47696	2.56811	3.16426	3.32836	1.86496	4.44067	1.26577			0.450621	0.479789	0.416255	2.18793	1.44329	2.20702	1.20551	0.909115	1.14809
			2.02592	1.56679	3.06537	3.91988	3.32905	1.37463	3.53769	1.15447			0.38721	0.526427	0.608067	2.07689	2.88166	1.56664	1.45676	1.67415	1.08884
			2.16885	3.53306	3.43149	3.91144	3.92435	3.18183	4.23301	4.21236			0.568249	0.535687	1.15064	2.09063	2.02757	2.35012	0.843441	1.71427	1.06668
			2.74526	2.59216	3.80425	3.61367	3.60178	2.78755	2.60347	4.36963			0.696054	0.748689	0.731357	1.26604	2.60553	1.83444	1.59988	0.92699	1.01374
			2.52787	1.94243	1.50905	1.42563	2.12148	3.42305	1.3507	4.45008			0.438822	0.425716	0.910147	1.58603	1.69655	2.00305	1.52074	1.98965	0.898948
			2.67622	1.62691	4.66978	1.21195	2.92931	3.2117	5.41762	4.57151			0.496224	0.877623	0.529761	2.76879	2.23372	1.83306	0.953505	1.84659	0.919057
			2.592	1.97038	1.55692	4.10227	2.5516	2.6717	1.4519	2.89449			0.488147	0.581828	0.783397	1.27292	2.09686	1.5487	0.94592	1.29568	1.09977
			2.55369	1.65303	1.67979	3.07952	3.40175	2.55275	2.58159	1.51267			0.726452	0.583166	0.634624	1.2384	2.35783	2.68361	1.59663	1.19488	0.898728
			2.23261	2.08044	3.38489	3.26896	3.77196	2.95432	1.78295	1.24225			0.406004	0.809828	0.4496	1.19573	2.1274	3.32365	1.23718	2.13289	0.751017
			1.97083	2.10376	1.26011	1.28664	1.21484	2.68053	1.82898	3.57888			0.491468	0.673609	0.673784	2.03582	1.72766	3.19014	1.66195	1.09871	1.41391
			2.60187	2.38201	2.27514	2.19131	4.04619	3.8473	1.20964	1.93488			0.508143	0.71162	1.15183	2.26511	1.81742	1.74199	1.26421	1.81709	1.11247
			2.56243	2.27484	2.74316	2.30587	1.50363	3.27474	3.69768	1.1662			0.423107	0.884555	0.42936	1.33408	1.26987	1.88061	1.5249	1.99249	0.908746
			1.60119	1.59206	3.10485	2.68613	1.8269	3.59346	4.10163	3.23884			0.677486	1.92584	1.00823	1.50951	1.62378	1.96469	1.143	1.2743	0.860846
			2.98113	1.78012	3.71653	4.3269	3.31573	2.15891	2.44182	4.69672			0.700457	0.621756	0.760627	2.15867	2.27535	1.46892	0.967698	1.81478	1.17859
			2.24464	2.95504	2.69382	3.82031	3.74446	1.96806	1.88013	4.2483			0.441171	0.638405	0.881358	2.11816	1.4814	1.21271	1.13251	2.0608	0.904482
			1.86223	2.16255	2.05235	2.9771	3.21981	2.3126	3.827	4.09046			0.468789	0.732452	0.504205	1.30242	2.47484	1.33157	1.42893	1.16005	0.843859
			1.60618	2.29652	3.82138	1.18156	4.90239	3.2333	4.49156	3.42245			0.395845	0.745011	0.632529	1.27157	1.99587	1.46946	1.15927	1.17375	0.851875
			2.07729	2.11961	3.26026	1.48532	3.66854	3.45228	3.44601	3.86464			0.587012	0.89538	0.555083	1.44563	1.56211	2.92278	1.62546	1.42968	1.20598
			1.18077	2.29024	4.65026	1.37483	4.30708	3.01869	4.78241	2.30853			0.630479	0.547823	0.367532	2.27875	2.7657	2.31474	2.00095	1.08594	1.11247
			2.92947	2.52762	3.68302	3.72073	1.95982	4.06417	2.35886	4.95173			0.443206	0.6615	0.663735	1.23492	1.8573	2.8391	1.50549	1.22449	0.835519
			2.65206	2.59126	3.05361	1.28968	4.47445	2.82959	1.98664	2.23252			0.366814	0.465582	0.481705	2.27593	1.88817	1.91548	1.71779	1.98606	0.775188
			2.00435	1.99407	3.23405	1.86665	1.72427	2.09799	4.0818	2.08033			0.408635	0.563079	0.894632	1.66476	2.17305	1.87836	1.9509	1.73795	1.73107
			3.33262	1.50316	3.31477	2.52145	3.61401	3.14879	1.38118	4.21419			0.429402	0.477696	0.894836	1.21591	1.42854	3.38106	1.5582	2.00648	1.31378
			2.69466	2.95822	1.42537	1.60721	2.30196	4.49059	4.59408	3.93656			0.451668	0.606849	0.422202	2.03389	2.01273	1.6809	0.781742	1.37836	1.0437
			1.55045	2.74487	1.95001	3.20235	1.66769	3.9413	1.68715	4.57554			0.388176	0.532703	0.387309	1.59367	2.02514	1.23843	1.4316	1.95759	1.30475
			1.19929	1.29022	2.56027	3.14324	1.78279	1.51595	3.86523	4.58353			1.3814	0.617573	0.474358	1.48969	2.78869	1.58477	1.95038	1.08079	1.15784
			2.34299	1.39494	3.78701	3.7177	1.2744	1.23555	4.71159	1.78849			0.31647	0.747286	0.710312	2.08242	2.33383	2.8407	1.13916	1.90073	0.792356
			2.98314	1.33084	1.18837	1.7156	3.68877	1.56937	1.20758	3.44857			0.623036	0.562867	1.03841	1.67987	1.8281	3.33699	1.06836	1.3413	0.983818
			1.36035	2.25673	2.06783	2.61854	2.59922	1.50159	2.32067	1.43194			0.43843	0.949498	0.400671	1.40544	1.68409	1.62775	1.39227	1.5254	1.16256
			2.27347	3.45054	2.75894	3.9362	1.47578	3.18624	4.16907	1.76177			0.566497	0.420338	0.400728	1.61503	2.3234	1.94704	1.8748	1.38914	0.878456
			1.19657	2.47852	1.55794	4.25377	3.53936	3.10639	4.16252	3.80072			0.529498	0.823976	0.68825	2.07257	2.25819	1.92634	1.41344	1.57686	0.80796
			1.75952	2.36645	4.3049	1.30765	1.71856	1.79632	4.55682	1.46861			0.368674	0.445888	0.45877	2.81955	3.18276	1.29501	1.20565	1.21584	0.893056
			1.62161	3.43721	3.27908	3.95512	1.91505	3.29903	4.85455	4.31077			0.422227	0.625248	0.384431	1.19263	1.20064	2.09466	1.32372	1.49338	1.02989
			1.68673	2.15042	2.54564	2.33533	3.9158	2.98273	3.59892	2.98035			0.474121	1.11313	0.670273	1.88405	1.62537	1.70121	1.37806	1.04147	0.907134
			1.68889	3.20624	2.19659	3.68426	2.05412	2.43828	3.09955	4.48072			0.366904	1.27018	0.465867	2.4776	1.53728	2.52812	1.14966	1.19548	1.01763
			3.07697	2.08651	1.2952	3.75457	1.85745	3.39887	1.59443	4.97096			0.368985	0.651925	0.508014	1.3385	1.51481	1.53155	1.01329	0.839887	1.0053
			2.79264	2.11487	2.89286	1.19762	1.48683	1.46969	4.51321	2.88638			0.575815	1.13312	0.752374	2.40523	2.42776	1.55656	1.80484	0.902003	1.11621
			1.60322	2.92589	2.84677	3.56773	1.22794	2.78979	4.40435	4.96577			0.611083	0.70468	0.421038	1.36488	1.79081	2.10979	1.13205	1.50794	1.20541
			3.15936	2.76818	3.35343	2.25967	2.35289	2.97173	1.20926	4.20158			0.418616	1.14101	1.14939	2.30021	2.94638	2.5306	1.85129	2.63667	0.857732
			2.36905	2.60953	1.43704	1.33776	1.25207	1.45657	1.20242	1.28056			0.796707	0.550044	0.488022	2.29413	2.00816	2.29136	1.71475	1.35279	1.0841
			3.41899	2.36909	2.04597	2.27686	4.09145	3.97738	1.16925	4.06136			0.372962	0.577321	0.641451	1.35477	2.17395	1.37722	1.5464	1.54222	0.974649
			2.00156	1.60247	1.35946	3.4395	1.96372	1.23079	3.85449	3.09711			0.55871	0.815938	0.695667	2.94032	2.74266	1.55828	1.50693	2.03883	1.65366
			2.14122	1.89458	3.99425	3.98541	2.73093	3.27553	3.47421	4.22725			0.476189	0.552971	0.372315	2.86293	2.80337	1.58878	1.84173	1.28381	0.958467
			2.45496	1.79925	1.80079	3.83679	4.45989	2.68607	4.87633	4.17014			0.350493	0.811487	0.604824	1.21683	2.2468	2.26465	1.3732	1.65398	1.00504
			1.16739	1.8942	4.23489	5.05493	1.20923	3.22906	4.3883	4.3594			0.420172	0.704543	0.968857	2.14863	1.33896	1.35226	1.02059	1.38107	1.07778
			2.45117	1.90345	3.06365	2.06927	2.96095	3.08352	3.52863	4.01207			0.394526	0.457118	0.655274	1.52801	2.41007	1.74509	1.3763	0.80158	1.12171
			2.69541	2.95482	3.53768	4.22069	3.28017	1.8933	1.18301	4.42115			0.464776	0.453938	1.29312	2.59484	1.63254	1.87696	1.065	1.62291	1.20006
			2.6293	3.72997	4.36591	1.21688	1.70288	1.8015	2.98525	3.24064			0.632248	0.529347	0.44895	3.08957	1.35041	2.71845	1.6392	1.80191	1.06546
			1.66926	2.14144	3.96349	3.85548	3.85648	3.73298	4.77883	4.55382			0.464494	0.62023	0.751467	2.36586	1.80219	1.98834	0.972439	1.1704	1.195
			1.43861	1.37717	2.75729	2.1817	1.3267	3.34299	1.72638	4.05579			0.525725	0.609595	0.5067	1.24402	3.20246	2.9498	1.25181	1.56631	0.725263
			2.25679	2.55054	1.27499	3.15129	4.46468	3.16069	1.1496	4.65915			0.4035	0.477173	0.503751	1.23494	1.69231	1.66094	2.02637	2.20745	0.844413
			1.46954	2.63594	3.4779	1.18506	1.45504	1.38558	1.16481	1.24466			0.458073	1.02748	0.505655	1.70172	1.54038	2.51142	1.4193	1.1274	0.947207
			3.22706	1.68321	3.25867	3.3776	3.83159	2.39372	2.46755	3.95537			0.574962	0.819351	1.11937	2.50664	2.62246	1.77794	1.07017	1.7983	0.881482
			2.29114	1.65738	2.89759	1.49389	3.74938	2.31423	3.3346	4.25441			0.454457	0.8261	0.538558	2.11773	1.19995	1.27999	1.26764	1.00421	0.843843
			1.61118	1.72452	2.47528	1.57258	3.32894	3.70994	3.84171	1.88918			0.339784	0.51211	0.597337	1.58075	1.62215	1.20731	1.27605	1.62137	0.898038
			2.35509	1.48714	2.52886	4.30235	1.45852	3.37265	2.70555	3.89377			0.453321	1.35793	0.460081	1.21405	2.08175	2.91155	1.64834	2.32084	1.04966
			2.1883	1.46556	2.45279	4.48572	3.69605	4.00753	3.50408	3.92667			0.566603	0.889467	0.484695	1.31333	1.23197	1.65903	1.55351	1.4167	1.4409
			2.71735	1.68885	3.68771	3.4137	3.79152	3.85865	4.72133	1.18245			0.976969	0.738389	0.822449	1.30742	2.28605	1.33433	1.25414	1.50317	0.795719
			2.03761	2.14172	1.64642	4.79817	1.91516	1.74759	1.3104	4.18654			0.335063	0.900259	0.607482	1.83304	1.24526	1.69371	1.13432	1.00946	0.960178
			3.01863	1.72427	1.80667	2.2108	2.06086	2.78462	3.08818	3.90274			0.667431	0.741733	0.808344	2.60291	1.21571	2.73312	1.15562	1.40135	0.969859
			1.85361	2.84447	4.06996	3.63311	3.90182	1.242	1.42287	1.69646			0.531718	0.688147	0.351117	2.59645	1.2267	1.24044	0.88282	1.88328	0.99978
			2.44508	1.40911	4.01207	3.63118	1.39414	4.17394	1.77076	4.09882			0.521121	0.81126	0.727316	1.37979	1.91516	1.4291	1.12911	1.46702	1.02405
			1.85259	1.67026	4.21991	4.21623	2.59676	1.28131	2.27269	3.25786			0.498318	0.672237	0.593209	2.93288	2.89828	2.03203	1.42657	1.95777	1.3569
			2.57608	1.43086	3.69363	2.1768	3.14723	2.66883	3.42484	4.07208			0.748853	1.01794	0.735087	2.77391	2.50186	2.82571	1.2405	1.39258	1.07793
			2.69677	2.18262	3.56054	1.27187	3.69018	2.8507	4.36094	4.39414			0.466952	0.664342	0.526686	1.18855	2.32009	2.15223	1.04914	1.4661	1.28137
			2.91216	1.64916	1.51095	3.30428	2.07537	1.83801	4.69186	4.83395			0.612531	1.24665	0.564981	1.89945	1.63692	2.37955	1.36506	1.63106	0.947437
			2.59701	3.25061	1.88931	3.4403	3.7272	3.87161	4.64262	1.47814			0.444553	0.704037	0.410511	1.51929	1.37706	1.26911	1.05033	0.928818	1.35954
			1.18642	1.22817	3.31491	1.40368	3.51551	2.85097	4.23219	1.40984			0.444271	0.480644	0.660116	1.2363	1.20711	1.2754	1.55552	2.10965	1.02501
			2.47207	1.38563	1.5878	3.28722	3.22082	3.36851	2.90719	4.57207			0.473981	0.317675	0.849037	2.88992	2.11449	1.652	1.32311	1.35985	1.13693
			3.17893	1.72649	2.37063	1.48098	4.13718	3.42006	3.82161	3.79458			0.682266	0.727179	0.371584	1.51132	2.36801	2.90246	0.897006	1.07864	1.13348
			1.8348	2.96395	3.8431	4.82974	1.48965	3.25894	2.37472	2.31202			0.847902	0.607324	0.488975	1.26442	1.30191	1.44685	1.42702	2.20283	0.77347
			3.43403	1.39206	2.41083	3.77634	2.57818	3.21786	4.36408	2.16841			0.394497	0.571438	0.874555	2.34946	2.39824	1.67481	0.887771	0.93517	1.16216
			1.55047	2.23406	3.62567	1.34552	1.77907	1.28866	4.31842	1.96532			0.495801	0.635248	0.646205	2.40602	1.50192	2.36531	1.00635	2.32226	0.860966
			1.66453	1.40816	3.77699	3.41634	3.38945	1.19367	1.27235	1.58154			0.794061	0.653516	0.390046	1.27885	2.17506	1.58223	1.02951	2.19787	1.01987
			2.28182	1.6245	2.92019	4.25749	3.83924	2.57354	2.49519	1.23998			0.420281	0.653064	0.813204	2.64627	1.91677	1.2701	0.958526	1.26325	1.2928
			2.7176	1.42237	3.69231	2.01066	3.85178	3.7185	1.23468	3.30949			0.496628	0.802081	0.425563	2.66495	1.22691	1.80922	1.44403	2.17765	1.01208
			1.73431	2.76816	1.89849	1.21796	3.47935	3.87796	3.92161	1.18053			0.379111	1.02825	0.532572	2.48243	1.79255	1.26193	0.994973	1.06385	1.02005
			3.02672	3.37827	3.86924	1.38626	1.23417	1.78909	4.48443	2.87199			0.496421	0.702731	0.876375	2.31212	1.96585	1.60245	1.25896	1.92837	1.02182
			2.02756	1.60297	1.46706	4.3195	1.36023	3.68828	1.51841	1.52288			0.409359	0.605571	0.597655	1.96841	1.80803	3.20941	1.50026	1.1362	1.64117
			1.69752	1.9782	3.92328	3.43301	1.21744	2.61245	3.56236	4.34695			1.14266	0.865849	0.652063	2.57458	2.25365	1.25642	1.46112	1.43733	0.889235
			2.61996	2.40322	2.21946	4.07162	2.70257	4.30818	1.70824	1.42293			0.759256	0.591296	0.711534	1.27307	2.51742	2.60363	2.04693	1.18174	0.808442
			2.13071	2.42002	2.79612	2.39531	4.5037	3.96753	4.26056	4.64525			0.450175	0.352496	0.850809	2.94819	1.53309	1.92393	1.52006	1.06635	1.14299
			2.03294	2.69379	3.64806	2.58727	4.56086	1.17468	4.94554	5.28589			0.347211	0.652826	0.861939	2.15716	2.68275	1.43897	1.75539	1.57417	0.854578
			2.6114	1.9543	3.58573	4.16057	3.74745	4.72383	5.33673	3.6544			0.441539	0.457792	0.500858	1.69662	2.36975	1.29039	1.07761	0.973295	0.810032
			2.27655	2.58206	3.49205	3.38333	3.59598	3.55657	4.49945	2.24659			0.418812	0.687507	0.532663	2.00834	1.5755	1.8754	1.24079	1.50814	0.992558
			2.39893	1.63974	3.49249	4.17165	4.00133	2.37428	2.4363	1.70252			0.473889	0.773906	0.427002	2.73281	1.74822	2.21275	1.55316	2.07327	0.834584
			2.01517	2.38773	3.27585	3.46986	3.29772	2.59942	4.68661	4.09764			0.663903	0.961344	0.895495	2.17621	1.85365	1.64797	1.26017	1.69598	1.03835
			2.96776	2.28281	3.54524	4.10944	1.62868	1.87776	5.55507	2.51034			0.596271	1.19215	0.623706	1.57553	1.83918	1.23945	0.976337	0.962278	0.90005
			2.02397	1.70565	4.28697	1.57798	1.82623	1.45609	1.2812	1.40998			0.396262	0.631209	1.14411	2.89937	1.50774	1.79526	1.44454	1.50415	1.43744
			2.62332	2.07458	2.29023	1.85594	2.40188	3.05293	1.17719	2.45858			0.322812	0.534728	0.529038	1.1995	1.50447	1.69644	1.40804	1.70505	0.783176
			2.21874	3.21322	3.28064	3.83568	4.04315	4.35147	1.22415	3.94326			0.511503	0.487235	0.593189	1.90522	1.4348	1.6867	1.20236	1.17982	0.753413
			2.87733	1.41445	1.24342	3.66603	2.41635	1.83819	1.25155	4.22865			0.444307	0.411197	0.495202	1.51092	2.33631	1.23694	1.6046	1.16009	0.763295
			1.52836	1.92766	4.17709	3.27805	3.27222	2.75115	4.37853	1.66709			0.38152	0.61843	0.711793	1.51371	2.17505	1.6265	1.15562	0.860209	0.898844
			2.17829	2.94023	4.13108	2.69094	1.41321	3.48751	1.14924	4.29251			0.431841	0.609441	0.586463	2.436	2.38203	2.08032	1.02124	0.748836	1.0265
			3.03462	2.25192	2.47216	4.82567	1.24798	2.6962	1.7887	4.44788			0.355074	0.658041	0.50655	2.30048	1.39676	1.32082	1.18944	1.85037	1.05283
			1.57003	2.66108	3.15477	4.8681	4.23301	2.37923	1.53449	3.83404			0.563063	0.552844	0.572078	2.36097	1.58819	2.70282	1.94716	1.93473	0.974921
			2.3094	1.3919	2.21364	3.4743	1.17784	4.32909	2.53208	4.46872			0.402995	0.77932	0.885955	1.8529	1.27513	2.74309	1.05304	1.01264	0.814976
			2.21735	1.75342	1.2247	3.89774	3.23256	3.11953	1.48434	4.09926			0.812945	0.570344	0.581756	1.99281	1.63109	2.06554	0.896272	2.28391	0.845424
			2.8224	1.47348	2.97485	4.42195	1.25714	3.49446	1.21774	3.6778			0.453904	0.793672	0.50861	2.82665	2.94713	1.81228	1.41535	1.45889	0.873326
			2.10551	1.24024	4.25354	1.95756	3.2578	3.68404	1.16175	1.63422			0.530026	0.646429	0.56132	2.50014	1.65511	1.2788	1.00619	1.25386	0.808453
			2.57122	1.59958	3.59846	2.91102	4.03329	3.95021	1.33658	3.53581			0.567617	0.547528	0.506738	1.25183	1.21345	2.52521	1.04033	2.25599	1.30172
			1.22286	1.70614	3.43395	4.11224	3.74806	2.2128	1.78313	3.77114			0.397989	0.472364	0.539353	1.20873	1.25931	1.68577	1.0845	1.49702	1.08217
			2.11102	1.6506	3.89707	4.32923	1.36101	3.44321	1.16179	3.23781			0.397485	0.617316	0.4056	2.28689	1.23254	1.24196	1.13597	1.7914	1.40138
			1.25513	2.12738	2.36824	4.30416	4.40038	2.46847	4.8854	1.20818			0.455395	0.867318	0.914258	2.25239	1.48237	1.22997	0.757512	1.84386	0.87434
			1.7828	1.87905	4.42748	1.46552	2.87151	3.71278	3.70164	3.27203			0.460486	0.972431	0.712918	2.91832	2.65751	1.36376	1.23364	1.03959	0.709202
			2.62812	1.75433	3.17397	1.65714	1.51675	2.91786	1.76951	4.83956			0.60331	0.450017	0.513365	2.3249	1.45044	2.29118	1.73846	1.12126	1.12549
			1.95048	2.63387	1.56763	1.25577	1.59674	2.97453	2.59582	4.16748			0.689396	0.665918	0.67437	1.22588	1.35021	1.24317	1.48298	0.878124	1.22177
			2.26565	2.58074	3.01009	1.20671	4.37989	2.58009	5.19767	3.90064			0.488911	0.649346	0.517725	1.31357	2.44438	3.28171	1.1214	1.07238	1.05481
			2.69427	2.32692	3.25242	3.74326	1.26166	4.13535	1.2133	1.70143			0.558073	0.406045	0.55739	1.98623	2.77875	1.35961	1.69264	0.994447	0.907121
			2.12153	2.37092	3.38081	4.88168	4.31085	2.09907	4.68434	2.4541			0.559549	0.718451	0.622817	1.20545	1.62525	1.82546	0.816082	1.37102	1.63311
			1.28491	1.89552	3.8072	2.70107	1.18569	3.62315	4.00715	2.24578			0.424985	0.526273	0.817969	1.56576	1.25202	2.1223	1.43204	2.02288	1.46952
			1.56287	2.83156	2.61237	2.64054	1.92257	1.51483	4.43487	3.40486			0.453351	0.77442	0.668084	1.26294	1.20848	2.7151	1.45592	1.20821	0.875988
			1.59648	1.5263	3.77945	4.84367	3.44524	1.45035	4.98314	4.81055			0.53165	0.617012	0.593502	1.22013	1.37981	2.54891	2.04156	2.35004	1.03366
			1.23603	2.69266	3.72313	2.27856	3.61755	3.8931	3.39851	5.37367			0.646553	0.756877	0.543504	2.46405	1.49826	1.97312	1.40732	1.95623	0.90111
			2.30715	1.5412	1.73081	1.19654	4.67974	2.24131	1.29533	4.91394			0.539532	0.563002	0.704082	2.31244	2.68385	1.26432	1.78612	1.41115	0.883061
			1.25498	1.82124	1.61366	4.38288	4.0482	1.16993	2.37519	2.00001			0.293062	0.804604	0.483937	2.849	1.47377	1.87414	0.839841	1.94969	0.884797
			1.80008	2.12112	3.74132	1.77834	4.31514	2.8333	2.011	1.8236			1.07896	0.756756	0.336089	1.48829	1.96253	2.07924	0.978238	1.39929	1.03611
			1.93634	2.10093	2.55664	4.53785	4.58831	3.33852	3.25068	4.66857			0.520948	1.03645	0.578028	2.80237	1.22153	1.53885	1.10906	1.05974	0.972126
			1.59497	1.74164	1.27198	1.78377	4.70876	2.8092	1.17466	1.35971			0.545212	0.578397	0.549082	1.33994	1.44661	1.36032	1.39453	2.13518	1.18835
			1.2991	1.93324	3.4206	4.48611	3.97121	3.58372	1.27453	1.18503			0.45221	0.821898	0.531924	2.37208	2.59396	2.45067	0.933764	1.25624	1.119
			1.74682	1.89321	3.25741	1.20434	1.26559	2.48853	4.02293	1.46669			0.385771	0.559968	0.907554	2.53446	2.07705	2.97499	1.26374	2.32172	0.827901
			1.53719	1.71952	4.33399	1.31105	4.11391	1.61218	1.53846	4.55863			0.502106	0.941395	0.784599	1.22859	2.64685	2.42918	1.57355	1.43026	1.07529
			2.63346	1.60443	2.53894	1.23124	3.97834	1.63528	1.33748	2.50784			0.377319	0.62594	0.745577	1.99286	2.3404	1.31015	0.879457	1.12915	1.1149
			1.31594	2.622	1.95641	2.00287	4.24343	3.4235	1.66172	3.81944			0.668969	0.446185	0.63565	1.26542	1.54903	1.97713	0.99667	1.92879	0.937077
			1.37631	2.62859	2.90396	3.21097	3.50706	2.29803	1.67082	2.1138			0.605996	0.489421	0.679924	2.12164	1.35051	2.3176	0.942909	1.68481	0.973843
			2.13882	3.13806	1.20487	3.05173	5.28295	3.06625	1.32199	4.73171			0.381045	0.477349	0.423858	1.65058	2.34007	2.34349	1.54314	2.09485	0.866601
			2.07278	1.79974	2.7342	1.26637	2.48316	1.88898	1.17646	2.04366			0.762802	0.699473	0.939415	2.57326	2.58552	2.05916	1.63226	0.904112	1.00875
			2.28499	1.9263	4.47727	1.19956	1.21341	3.10685	3.36656	2.07506			0.653357	0.353328	0.743341	1.23721	1.87155	2.59295	1.55928	1.55762	0.905784
			1.15538	3.19297	4.12434	4.27625	2.13717	3.12861	1.43785	5.0273			0.399909	0.659048	1.38307	1.98036	1.83546	2.91126	1.63865	1.34883	1.08258
			2.15764	2.22578	1.6493	3.15753	5.29655	3.408	3.57677	1.35534			0.444594	1.25971	0.687538	2.01861	3.41754	1.71032	1.5064	1.6852	0.952487
			1.74655	1.47341	3.89887	1.79635	1.17835	1.30634	5.27617	2.77238			0.783203	0.488818	0.819232	2.33487	1.45282	2.79132	1.40075	1.58014	0.903723
			2.94803	1.32254	3.87913	4.05404	1.58108	2.04568	2.95322	3.08026			0.461742	0.60097	0.619647	2.38883	1.85122	2.60219	0.906587	1.54332	0.847917
			1.39034	2.49091	4.55786	1.20655	4.20869	1.73054	4.45218	4.27556			0.442279	0.766701	0.429816	2.4546	2.90876	1.557	1.04637	2.12071	1.11734
			3.39173	1.32316	3.36944	4.70663	4.48638	3.84629	2.53037	3.96162			0.350159	0.47023	0.588928	1.26252	1.21948	1.79336	0.867139	1.36047	0.809085
			2.98933	1.66732	4.50164	1.37727	4.03966	2.2573	5.28239	3.80729			0.398503	0.648297	1.11488	2.12136	1.81605	2.36169	1.01855	1.2609	1.34606
			2.76267	2.1414	4.54555	1.67722	3.57695	1.40338	4.34909	4.16712			0.68073	0.678737	0.444903	1.43421	2.70449	2.28121	1.57782	1.56339	0.859406
			3.29239	1.64009	2.22019	4.44584	2.09852	3.40596	1.17132	4.74462			0.405498	0.580359	0.513815	1.2121	1.35169	1.79124	1.12634	1.88177	1.01586
			1.85057	1.67067	3.21656	4.75903	2.27446	1.71187	1.17368	3.49547			0.386938	0.38584	0.753683	1.21543	1.54144	2.20813	1.18131	1.47737	1.07907
			1.60303	2.49209	1.42138	1.28358	1.55019	3.03184	4.56458	3.05357			0.547956	0.548828	1.77776	1.85924	1.56982	1.79423	1.18585	1.04926	1.39948
			1.52515	1.3692	4.36039	3.36433	4.97099	4.31321	3.53637	4.8685			0.647998	0.613921	0.387086	1.50682	2.25406	1.24905	1.01547	1.84844	1.21719
			3.03389	1.2869	3.93853	3.30562	1.72957	3.73163	1.26594	4.66854			0.453143	0.97273	0.631688	2.28762	2.77052	2.07642	1.40604	0.854607	0.934207
			1.53524	1.20421	1.61392	1.77991	4.15452	3.29179	1.18547	1.67574			0.682087	0.58015	0.936845	2.61505	2.18567	1.21	1.08694	1.51577	0.757793
			1.58176	1.88557	1.95437	1.23127	2.40657	4.55773	1.32548	1.15436			0.550386	0.626246	0.653543	1.91597	2.23287	2.3596	0.888475	1.18339	1.24234
			2.38161	1.64654	3.98825	1.22624	2.573	4.52373	1.19087	4.37609			0.328928	0.575147	1.13044	1.20862	1.35486	3.08702	1.25786	1.42886	0.95833
			3.09449	1.64306	1.22226	2.56642	3.991	2.15507	1.16212	2.37749			0.532883	0.77366	0.70717	1.18543	3.08077	2.65115	1.71869	1.10253	0.875342
			1.54228	1.64802	1.64327	1.7548	2.97664	2.28035	5.16398	3.35327			0.5553	0.567579	0.724742	1.21054	1.27531	2.55349	1.85419	2.11111	1.09768
			3.23146	1.44044	4.14146	1.20081	1.33427	1.21825	3.95038	1.1978			0.534945	0.444554	0.594645	1.98551	1.90363	2.85918	1.41026	0.754432	0.846975
			1.36369	2.23454	1.74499	1.5891	3.93517	1.73212	3.67246	4.31342			0.467401	0.955075	0.645801	1.36182	1.79123	2.72023	1.53087	1.89339	1.03338
			2.14925	1.15806	2.07807	1.64994	2.98316	2.46564	5.37495	1.59896			0.68772	0.80625	0.664331	2.73018	1.84573	1.25972	1.80288	1.56696	0.899094
			2.34733	2.51416	4.17402	2.08827	4.18738	2.82664	1.21473	4.12559			0.39759	0.613383	0.955953	1.88623	2.13598	1.34972	1.09631	1.05867	0.82649
			1.68799	1.89276	1.63846	1.56987	4.02615	4.19307	4.78033	4.91163			0.375374	0.517665	1.19934	1.51203	1.60343	1.50372	1.30971	1.26393	1.47401
			2.75916	1.64903	4.2542	2.55741	3.55121	2.34832	3.61484	4.66667			0.453494	0.740807	0.501533	1.73162	2.12928	2.35437	1.17833	2.26274	1.11906
			3.17002	1.82945	3.59875	1.85331	3.09836	1.61191	1.16558	4.88452			0.465225	0.628518	0.567527	1.22512	2.26926	2.8849	1.42251	1.19735	0.831795
			3.07328	1.27836	2.67297	1.38341	2.08506	2.42634	2.47876	1.91107			0.495438	0.594194	0.47385	1.99908	2.20501	1.89579	1.64142	2.27595	0.846729
			1.65381	1.61353	3.39426	4.22764	4.4435	1.43998	1.15225	5.27435			0.535166	0.51086	0.761554	1.39255	1.92794	2.81834	1.22035	2.57603	0.899067
			1.98575	2.75034	3.11801	1.46924	2.53587	2.09714	5.49371	1.6273			0.532481	0.498644	0.93874	2.65966	1.22284	2.87987	1.87285	1.37132	0.874739
			1.67621	2.35116	4.20431	1.15122	2.21647	2.50911	2.62625	1.78008			0.485399	0.597108	0.49171	1.8233	1.38397	2.72076	1.43895	2.28103	0.81765
			2.44352	1.5925	1.76069	4.65514	4.44892	3.48942	1.15342	1.98123			0.523688	0.550879	1.09838	2.26548	2.62184	2.77914	1.42385	1.64623	0.974274
			1.8466	1.37849	1.75075	4.0239	3.26512	4.00086	3.56298	4.23082			0.472437	0.570557	0.404148	1.93667	1.61967	1.4105	2.01934	0.807421	0.824139
			2.11999	1.41374	1.62306	1.37374	1.24577	3.08729	1.55381	4.79758			0.345671	0.827141	0.44588	3.05702	1.83374	3.32993	1.1053	1.07551	0.717419
			1.55031	1.9529	3.30097	1.23487	1.29146	1.54461	4.68377	4.17198			0.66747	0.398586	0.42738	1.42225	2.22462	2.36903	1.28427	0.810199	1.1713
			1.53458	1.38259	1.23431	3.05729	3.61791	3.32569	4.17676	5.42875			0.492836	0.641462	0.573979	1.22352	2.56041	1.20611	0.991557	1.60384	0.926122
			1.82763	2.16742	4.12452	1.17119	1.15568	1.28833	1.92753	1.21722			0.432363	0.501544	0.484375	1.77425	1.58892	2.44375	2.01835	1.06401	1.21735
			2.33377	1.8996	2.46484	2.54079	1.95599	1.81813	4.0284	4.53979			0.384947	0.532571	0.444499	2.53839	2.24587	2.16399	1.2734	2.15962	0.979005
			3.49582	2.63864	1.75454	3.88223	2.70335	3.86436	1.43773	1.85403			0.523932	0.369665	0.375218	2.109	1.70543	1.65281	1.10214	1.19158	0.91679
			2.29216	1.77835	3.87317	1.27693	1.31467	4.49014	1.53521	1.16344			0.333541	0.584829	0.452282	1.26422	2.01944	1.88864	1.5421	1.39538	1.07655
			2.61348	1.63054	4.20681	3.55813	2.16356	2.3615	1.17798	5.26752			0.337858	0.890155	0.35625	1.24094	1.43091	2.07121	1.37725	1.72254	1.01158
			1.3243	2.00735	1.2381	2.06764	4.40506	2.84114	1.39937	5.50835			0.699701	0.726677	0.385644	1.79127	1.53381	1.91307	1.15262	1.66788	1.15205
			1.96493	2.88006	1.22373	1.69603	4.16797	3.28051	1.18032	1.31044			0.485421	0.879118	0.743374	1.24841	2.00449	1.84107	0.99719	1.57411	0.828968
			3.16329	1.47152	4.20731	1.37387	4.6009	4.19705	1.16763	2.71458			0.665574	1.02606	0.547519	1.79392	1.77028	1.34972	1.50661	1.48965	0.969596
			3.14998	1.8441	4.07518	1.20696	1.32684	4.45038	3.11347	1.89819			0.570156	0.74058	0.485146	2.44939	2.34361	2.46128	1.55587	1.49481	0.89461
			2.87659	3.19426	3.68194	1.26453	3.2752	3.30332	3.69483	1.73655			0.503894	0.672258	0.492238	2.23081	1.56587	1.58359	0.961269	1.24657	0.870365
			2.71229	2.27057	4.83255	2.29916	3.92997	2.36447	4.67981	1.34131			0.587486	0.67226	1.09631	1.59334	1.7603	1.34719	1.7249	0.809309	0.991807
			1.85848	1.69307	4.57154	1.26273	4.38484	4.07914	1.17293	1.44587			0.582052	0.555074	0.43264	1.58168	2.75253	2.80192	1.67665	2.31822	0.85611
			2.11271	1.22612	3.11499	1.31924	1.24564	3.28558	1.46087	1.42742			0.425344	0.444503	0.485407	1.93695	2.29926	2.13941	1.35116	1.66712	0.882316
			1.9036	1.38193	1.19182	1.33322	4.28526	2.91704	1.58708	2.60694			0.377005	0.620076	0.883696	2.17745	2.88795	1.89347	1.19331	0.988074	1.03027
			1.24003	3.65714	2.00805	1.43948	1.15869	1.41929	1.17412	1.14743			0.346085	0.758682	0.758293	2.83244	3.06519	1.82768	0.913489	1.08639	0.756512
			2.206	2.00108	4.29406	1.18539	2.05444	3.35634	1.13309	4.5859			0.614688	0.5273	0.593909	2.66135	1.79355	1.30923	1.05893	1.91767	0.81929
			2.21968	2.49741	3.96528	3.09657	2.30225	2.76205	3.04625	4.71312			0.634827	0.781371	0.948344	1.35369	1.2788	1.78605	1.166	1.36176	0.902559
			1.72509	2.6198	4.44309	1.31702	3.10019	4.10568	4.05475	1.18955			0.374968	0.401008	1.50556	1.21331	1.55408	1.27992	1.59839	0.828886	0.864449
			2.06487	2.0544	3.97786	3.74083	3.34865	3.0742	5.24743	3.34033			0.680866	1.22834	0.471004	1.69327	2.89489	1.97075	1.29242	1.12918	0.907354
			2.13869	3.2361	3.68307	1.25166	1.15196	1.17795	1.1695	1.14747			0.483441	0.520108	0.534299	1.28324	2.52084	1.66397	0.949166	1.39371	1.04674
			1.66952	2.34883	1.78261	1.16623	1.25069	1.26468	1.88308	4.11563			0.311931	1.0227	0.481695	1.21812	1.3824	1.93091	2.05635	1.5229	0.882895
			2.71982	2.38533	1.98027	1.79016	4.11295	1.57208	1.60833	1.35232			0.531128	0.688999	0.546279	2.33098	1.997	1.50385	1.15061	1.00841	0.687997
			1.67119	1.87667	3.5158	2.48611	1.57669	3.13599	1.20975	1.96031			0.44692	0.479485	0.513263	2.11495	1.81235	1.33629	1.38777	1.64494	1.14597
			1.67535	2.64882	1.41314	1.80727	1.30367	4.04429	2.18224	1.1569			0.353897	0.596524	0.499485	1.48698	1.44232	1.26491	1.15564	1.54246	1.02256
			3.21355	1.52123	3.50891	1.60453	1.20194	4.35584	2.83395	4.25752			0.387245	0.422376	0.374216	2.21673	2.11386	1.9467	1.69045	1.30003	0.910489
			1.60981	1.41886	3.67357	1.23865	3.4622	1.47972	1.99873	1.78737			0.405194	0.495115	0.423601	2.08334	1.4836	1.81115	1.65068	2.1738	0.903876
			1.81465	1.65949	3.1057	1.4844	2.28407	3.99065	1.34243	1.19016			0.632067	0.449454	0.386962	2.88806	2.92872	1.19933	1.39563	1.82732	0.916861
			1.71793	2.63321	3.36675	1.35036	2.92931	3.50412	1.15253	1.12405			0.448285	0.915001	0.361471	1.21529	2.28089	2.10211	0.840548	1.87452	1.31414
			2.1517	2.0822	1.93685	1.16929	3.83477	1.68851	1.16709	1.72125			0.365623	1.824	0.783075	1.27601	1.48462	1.948	0.938795	1.4326	0.812481
			2.47899	2.55881	3.33471	3.14851	4.73021	4.66954	2.23343	4.57746			0.770925	0.549189	0.315841	2.21134	1.48012	2.43309	1.12953	1.92215	0.856391
			1.9494	1.32624	1.48995	3.60588	4.75337	1.32652	3.20397	5.42164			0.429683	0.804126	0.315718	2.10555	2.10809	1.25023	0.971194	1.5021	0.826015
			2.25692	2.36938	3.58091	1.45339	1.22442	3.59272	1.18445	1.2624			0.754404	0.60164	0.554575	2.63403	1.6627	2.68443	2.11002	1.78284	0.989607
			3.29623	1.46146	2.01512	2.58911	1.3196	2.50836	3.4759	5.99767			0.392366	1.49243	0.574234	1.23223	1.77238	2.16728	1.33289	1.13986	0.937269
			2.19813	1.5052	4.53349	1.40207	1.29474	1.21884	1.14946	3.84269			0.414614	0.753998	0.541681	1.23587	1.39374	1.53298	0.953122	1.9157	0.926491
			1.78874	2.66213	4.68278	3.32606	3.44047	1.92689	1.34265	2.5969			0.385635	0.524825	0.475406	1.35936	1.62181	1.22859	1.76277	1.87593	1.02112
			3.74491	2.05064	3.37826	3.12604	3.68308	3.66395	1.32897	1.42486			0.464622	0.617161	1.22828	2.16807	1.62401	2.70349	1.26681	2.12593	0.891169
			3.16891	2.72586	2.59568	1.23854	3.97384	1.18108	1.16731	1.62318			0.476967	0.858082	0.633657	1.20409	1.62735	2.35864	1.50586	1.00372	0.968596
			2.32406	1.86489	1.52947	2.05024	4.63107	1.5541	1.20037	1.14362			0.698941	0.4808	0.543515	2.43709	2.54993	2.21873	1.74507	1.93211	0.862961
			1.27159	1.3313	3.47036	2.24842	5.50494	2.06989	2.68502	1.78627			0.439781	0.627398	0.566185	2.37595	1.93159	2.54119	1.89964	0.979859	0.987314
			2.70644	1.9868	3.60214	1.27674	3.47524	4.34132	2.05668	4.6581			0.810973	0.607814	0.601129	1.19419	2.23199	1.88229	0.892476	2.31255	0.845538
			1.71456	2.44132	2.40885	1.4024	1.57278	1.17215	1.27616	2.45421			0.782355	1.85184	0.504672	1.76002	1.35655	3.33462	1.63231	2.17475	0.88502
			2.14307	2.24597	1.52975	1.44251	4.97459	3.18937	1.14425	2.00583			0.340764	0.716637	1.00237	1.19345	1.25942	2.58434	1.94067	1.89806	0.874631
			2.72322	1.53735	4.31492	4.69763	4.90593	3.61026	2.11967	1.95604			0.428948	0.578399	0.961365	1.23059	1.60118	2.7637	1.3644	0.854815	0.804029
			1.75326	1.77436	1.95387	1.23525	4.2818	2.63953	1.15323	2.63746			0.347528	1.06267	0.81375	1.23442	3.46485	1.66539	1.95166	1.48836	0.683753
			2.30116	1.32377	3.30026	1.79357	2.01232	3.06181	1.19876	3.83728			0.474272	0.720101	0.572149	1.84766	1.30196	1.86293	1.45849	1.42741	0.909121
			2.60118	1.49115	1.60396	1.16121	1.14103	3.45052	1.14336	4.12091			0.330607	0.473496	0.658178	2.31147	1.87725	2.05781	1.54977	0.977242	0.876052
			2.78907	2.02715	3.985	1.27549	1.71916	1.28534	3.31063	1.22192			0.433047	0.663601	0.407358	2.79974	2.51513	2.60263	1.18777	1.40851	0.793227
			2.60489	2.17838	4.63991	2.42814	1.8595	2.84778	3.6612	1.54065			0.472899	0.818207	0.651427	1.48618	1.16311	2.40336	0.957487	0.901998	0.876075
			3.52482	2.0727	3.52985	1.5591	1.84477	1.41902	1.18635	1.85824			0.573241	0.500732	1.34669	2.80094	2.96365	1.48705	1.28156	1.66863	1.16037
			3.40914	1.40206	1.19748	1.22431	2.709	3.16681	1.29178	3.68055			0.46825	0.678569	0.714674	1.2201	2.49238	1.52326	1.65643	1.33018	0.88516
			2.22784	1.55327	4.46052	1.88154	1.81628	1.37776	2.19764	1.14819			0.373029	0.670972	0.753649	2.39381	2.35823	1.86703	1.0739	1.25243	0.759392
			2.30242	1.92609	1.5093	1.19316	2.62358	4.07131	1.80955	2.6764			0.944913	0.751377	0.672442	1.29179	1.30549	1.25851	1.49578	1.61362	1.14359
			3.88313	1.25923	1.61642	1.47469	2.09103	3.71613	1.1575	4.47473			1.22528	1.01359	0.688407	2.40901	1.19235	1.50013	1.04763	1.79521	0.798101
			2.53873	1.93446	1.42444	1.19247	1.2132	3.99261	1.27756	3.18177			0.347852	0.829779	1.12092	2.20611	1.61536	2.84672	1.89822	1.55475	0.909778
			1.69784	2.00305	3.50529	1.17983	4.27423	4.01837	1.14873	2.45581			0.593583	1.16215	0.395629	1.33484	2.02795	1.28265	0.90083	2.02226	0.773395
			2.49112	1.93954	4.37165	2.98369	5.40306	2.3343	1.16574	4.76876			0.383173	0.415703	0.558707	1.52058	1.48384	1.58495	1.88711	1.41391	1.08903
			2.40312	1.30995	1.92147	1.58683	4.02246	3.61311	1.48763	1.15396			0.354853	1.31377	0.593499	3.69353	1.67932	3.30479	1.31566	1.71418	0.85601
			1.71854	3.41301	3.1346	4.02416	2.00837	2.8012	1.12993	1.40111			0.436547	1.93118	0.715032	2.26912	1.25252	2.70013	1.04628	1.00696	0.964268
			1.84033	2.06685	1.2984	1.36876	1.67218	1.50668	3.34839	1.66333			0.416105	0.995165	0.796212	1.81246	1.7635	1.20756	0.784603	1.90794	1.02559
			1.89918	1.64517	1.17625	1.17091	1.66008	2.6868	1.13393	1.19694			0.59941	0.789654	0.499128	2.4185	1.65139	1.19485	1.74462	1.39581	1.03211
			2.05919	2.41757	3.20022	1.72666	1.75614	2.43576	1.11021	1.26036			0.544453	0.905755	0.539918	1.5558	1.38057	1.9029	1.32448	1.69717	0.811717
			1.6225	1.53524	2.84205	1.19843	3.26139	1.14737	5.28012	1.26742			0.431666	1.21002	0.493599	1.31408	3.51947	2.24038	1.11327	1.48775	0.930888
			2.62667	1.42229	3.86799	1.20026	3.53453	1.75443	3.91947	1.14639			0.465836	0.743978	0.527468	1.65251	2.74476	2.39261	0.913818	1.30179	1.01965
			2.21707	1.57274	3.44443	4.18372	3.80689	1.46534	1.14823	3.17646			0.54391	0.957675	0.933545	1.84007	1.17774	2.90436	1.53858	1.6396	1.11957
			1.77701	1.96741	3.25262	1.70549	2.13861	2.10632	3.45295	4.153			0.512722	0.3523	1.55501	1.17478	1.78481	2.21941	1.33014	1.44004	0.804783
			1.90353	2.06894	2.25286	3.16268	1.23866	3.19843	1.34156	5.3354			0.534136	0.442207	0.546393	1.21543	1.76967	2.37252	1.04717	1.03444	1.08557
			1.58905	1.65772	1.84774	1.1589	1.17627	3.20413	1.14987	2.81974			0.476531	1.0071	0.495412	2.67365	1.74014	2.51305	1.19556	1.06249	1.04874
			2.30788	1.52675	4.37454	1.89873	1.57618	1.82265	1.13721	3.3738			0.455074	0.522327	0.669823	1.83415	1.80598	2.40035	1.14002	2.17174	0.854086
			1.14721	1.8243	3.14046	1.26766	1.93494	1.85904	1.4997	1.14509			0.589655	0.398881	0.507776	2.08456	2.2595	2.563	1.26996	2.08573	0.946605
			2.52404	1.7965	3.40858	2.03598	4.19211	1.15334	1.1766	1.15373			0.31523	0.471654	0.607104	1.558	2.51999	2.36323	1.54799	1.57815	0.759266
			2.30202	3.2401	3.43463	1.56765	1.28127	3.33765	3.2394	3.82195			0.397352	1.13458	0.537166	1.19315	1.43849	1.83185	1.50168	1.83237	0.902015
			2.52885	2.1819	4.22963	1.38293	1.19494	3.95997	1.26048	1.20875			0.512892	0.302227	0.513271	1.79413	1.5802	1.22615	1.46746	1.38583	0.969865
			1.42456	1.25705	2.80723	2.26041	1.87627	1.23178	1.15957	1.13166			0.927301	0.730992	0.365751	2.54529	2.86974	1.98638	1.63902	2.23917	0.886832
			2.4031	1.99385	3.61398	1.27055	1.22685	3.54879	3.13653	1.83232			0.390215	1.16279	0.480899	2.41847	1.38838	2.63431	2.06404	1.79939	0.925229
			1.90819	3.10613	2.21723	1.53008	1.2894	1.87129	1.17363	1.12776			0.30859	0.621773	0.435065	1.55848	1.38226	1.7809	0.860801	2.64487	1.49276
			2.46698	1.72329	3.09718	1.9315	1.51229	3.12464	4.09061	2.97998			0.322315	0.615436	0.386539	2.60476	1.47777	1.23188	1.39462	1.21199	1.14258
			1.28464	2.65219	3.36688	1.30795	1.62603	1.15053	1.16537	4.49434			0.412634	0.385689	0.388103	2.35691	1.22855	2.1151	0.960597	2.06524	0.910628
			1.64398	2.51995	3.74649	1.13778	2.46544	1.44022	1.36936	2.03951			0.576506	0.658668	0.541461	2.22443	2.54439	2.61034	0.857572	0.911909	0.96011
			2.71419	1.62628	3.41426	2.75009	1.28704	3.00606	1.15646	2.01556			0.405115	0.742378	0.44143	1.35921	2.30496	1.93504	1.01228	2.03094	1.1162
			1.67695	1.59376	3.70402	3.35427	3.72177	4.76661	1.15433	1.15374			0.332352	0.457592	0.918082	2.05095	1.38704	2.66728	1.04137	2.1267	1.23319
			3.10271	1.2936	2.03764	1.15942	1.32802	1.19044	1.11762	1.17014			0.342358	1.1343	0.373219	1.20465	1.35153	1.64633	1.13022	2.07284	0.958999
			1.22573	2.80227	2.4242	1.76767	3.18938	3.3699	1.71658	3.06648			0.546696	0.786745	0.635804	1.41449	3.14804	2.18444	2.02392	1.96282	0.831765
			1.66776	1.37544	5.25494	1.19272	2.11064	1.50955	1.10899	1.24851			0.523584	0.474656	0.480438	1.51494	2.0164	1.81805	1.60003	1.77339	0.874652
			1.32021	2.03219	3.40657	1.17793	1.2219	3.26572	3.21214	1.13716			0.660854	0.648754	0.542946	1.90388	2.2524	1.71041	1.07716	0.774317	1.31046
			2.50581	1.76296	4.48572	1.15342	1.16405	1.89954	1.12556	1.87789			0.321251	0.975599	0.511242	2.72078	1.37977	2.82409	1.46695	1.53787	1.02955
			2.23054	1.35279	1.19498	1.59941	1.99169	4.79866	1.35092	1.10607			0.465939	0.637872	0.358152	1.19806	2.70631	2.90728	1.81958	0.999469	1.31159
			1.63879	2.46496	1.25741	3.96244	2.1578	3.72537	2.15477	3.09079			0.406538	1.03487	0.518432	2.22594	2.72758	1.56638	1.22033	1.29811	0.786818
			2.96454	1.93942	1.19554	3.31749	3.46207	2.51108	1.64324	1.46064			0.513218	0.445042	0.549375	1.19262	1.634	3.36296	1.458	1.28238	0.933958
			1.74853	1.9982	1.37491	1.9114	1.94543	1.57445	1.10395	1.0912			0.713613	0.943774	1.00363	1.20296	1.69858	2.27997	1.40919	1.54648	1.48189
			2.20204	1.3164	1.21888	1.11387	1.48382	4.33802	1.18958	1.14569			0.418883	0.433984	0.545798	2.01919	2.00863	1.99662	1.65879	1.92737	1.06754
			2.59274	1.71234	1.55861	1.17548	1.8914	1.37064	1.15269	1.08649			0.726431	1.09419	0.440582	3.40337	2.44712	2.70416	1.07671	1.28777	1.13209
			2.0654	2.07292	2.56821	1.15953	1.66639	1.36832	1.32437	3.96379			0.370987	1.45522	0.596662	2.24271	3.22181	2.6152	1.82051	1.41848	0.88433
			2.33652	3.09855	2.28647	1.8033	1.68324	3.91458	2.06151	4.16372			0.629069	0.621844	0.467237	1.99622	1.70574	1.93127	1.46644	2.33743	0.806855
			1.42516	1.45546	3.17659	1.3004	1.82779	1.16303	1.12992	1.22511			0.414681	0.981498	0.5573	1.25388	1.59226	1.35468	0.980979	1.35632	0.798847
			1.49519	1.37283	1.55132	3.37238	1.47778	1.33284	4.12191	4.50918			0.538552	0.5246	0.349744	2.988	1.9736	1.8669	1.04431	1.03201	0.842364
			2.53701	1.61797	1.18524	2.48641	1.23804	3.81208	1.10347	2.50481			1.67571	0.511718	0.452256	1.31072	1.51903	2.25015	1.22465	1.34566	0.817284
			1.43815	1.34388	5.01091	3.70712	1.18051	1.1942	4.12327	1.12867			0.416677	0.707435	0.711608	2.88602	2.38218	1.96567	1.18807	2.51684	0.939856
			1.97452	1.60169	3.87192	1.2292	1.15588	2.85717	1.49788	4.04621			0.71694	0.59216	0.596113	2.98119	1.52676	2.30619	1.0739	0.899684	1.12646
			2.07666	1.41861	5.32929	1.25944	1.76766	2.91458	1.93532	4.55367			0.585063	0.735709	0.431017	2.96592	1.91513	1.23211	1.88541	1.44424	1.19782
			1.54963	1.77342	2.3328	1.29849	2.14729	2.92174	1.16147	5.36474			0.46615	0.476411	0.534878	1.36022	1.85613	1.61728	0.903692	2.31084	1.64726
			1.41203	2.54347	1.24272	1.3392	1.23029	3.07827	1.11211	2.6977			0.527544	0.660014	0.526255	2.66476	2.24546	2.36923	1.2871	1.86539	0.802242
			2.38695	1.87414	3.11582	1.18754	2.58818	1.28921	1.14461	4.11256			0.453021	0.678535	0.813885	1.20951	2.58111	2.87787	1.42159	1.88224	1.13201
			1.38575	1.33373	4.00432	1.39936	2.0646	2.84571	1.66839	1.43271			0.376954	0.602772	0.739309	1.59183	2.96571	1.35943	0.928694	1.62436	0.932398
			2.552	3.00318	1.23315	1.27552	1.97522	1.55818	4.8635	1.13094			0.878047	0.454676	0.846894	1.83646	1.40472	1.85775	0.979731	1.75063	0.885496
			1.87911	2.04425	3.04775	1.1903	1.46432	1.10954	1.13938	1.68677			0.575868	1.93079	0.375208	1.99986	1.51448	1.3945	1.24307	1.12229	1.39408
			2.35135	2.9551	1.40872	1.21329	1.79881	1.57408	2.80676	3.10771			0.313217	0.66301	0.606269	1.19001	1.44866	2.08269	0.774561	1.89138	0.815045
			1.39826	1.75024	1.24915	1.74755	1.87793	1.1701	1.13311	2.24352			0.384784	0.468101	0.601233	2.02675	1.28213	1.54506	0.874027	2.13154	1.33493
			2.26458	1.56293	1.15706	1.12967	1.88991	2.92968	1.12312	1.16215			0.419654	0.671717	0.692973	1.89064	2.04591	1.86324	1.5368	0.89601	0.907622
			1.40039	1.28346	1.36421	1.20593	1.23902	2.56856	4.13936	3.77124			0.654457	0.503056	0.524435	2.60066	2.27822	1.26937	1.30085	1.27335	1.16444
			1.93514	2.20935	3.41781	1.80528	2.12883	1.25662	2.09889	1.15372			0.334862	0.751756	0.48566	2.52991	1.52459	2.86506	0.937535	1.29185	0.8711
			1.54257	1.52386	2.61612	1.16625	1.18936	1.4487	1.12772	1.09986			0.386641	0.900883	0.394961	1.77197	3.00054	1.65365	0.85254	1.40183	1.13564
				2.43797	1.4074	1.36062	2.22384	1.57239	1.09173	1.31616			0.342368	0.67503	1.16742	1.7579	2.40175	1.45625	1.14216	2.10212	0.741543
				1.4267	1.86166	2.19431	1.19526	1.13395	1.1952	16.1817			0.406222	1.6715	0.449226	1.20906	1.33034	1.26609	0.900944	2.06231	1.03839
				2.80083	1.19185	1.32678	1.23737	3.82396	1.10882	6.31012			0.614696	0.695636	0.57904	2.30042	2.82176	1.33503	1.33955	1.3351	1.31143
				1.86839	1.29476	1.56788	2.42056	3.99575	1.63704	2.45193			0.511791	0.324911	0.458146	2.0888	2.06266	1.87069	0.786973	0.901723	0.848818
				1.64388	2.09501	1.51347	2.60973	2.81515	1.22185	3.69093			0.302055	0.489419	0.467283	2.15352	1.63109	3.3591	1.45421	1.50526	1.33783
				1.23646	3.87945	1.229	2.0755	4.07697	3.60434	3.13622			0.631056	0.545356	0.550434	2.81774	2.02657	1.73103	1.01043	0.70755	0.908831
				1.3792	1.23725	1.19339	1.39992	1.40678	4.14906	3.24063			0.442503	0.902294	0.840367	2.29102	1.44087	2.45955	0.647331	1.75889	0.999232
				1.49957	1.25528	1.12197	3.53115	1.15119	1.13056	1.15736			0.51826	1.01408	0.681314	2.2901	2.14515	2.76218	1.34142	2.43203	0.792168
				1.42223	2.58939	1.20692	3.15406	1.71258	1.11857	3.23905			0.586951	0.880044	0.582373	1.34207	2.22342	1.23542	1.10314	0.796587	0.876983
				3.18926	3.80699	1.12319	1.15214	4.83824	1.15223	1.42736			0.546652	0.83317	0.790421	2.29716	1.66233	2.24397	1.42986	0.730507	0.907979
				1.58173	1.22708	1.25545	1.20895	3.80718	1.13899	1.32536			0.704888	0.994843	0.903947	1.36708	1.48673	2.19233	1.1272	1.30797	0.834166
				1.47125	2.09246	1.81895	1.12457	1.77034	1.11164	5.21488			0.493386	0.885093	0.438015	2.28741	1.95396	1.19723	1.01294	1.42463	1.0896
				1.26718	2.35779	1.16354	2.54479	3.84737	15.5634	1.13802			0.362934	0.62168	0.820682	1.47877	2.3535	2.06105	1.65207	0.947364	1.20771
				1.32893	1.42132	1.14241	1.24348	1.37505	1.12553	2.66599			0.316268	0.484094	0.832704	1.24469	1.45542	2.98435	1.95382	1.33508	0.787435
				1.40316	3.69943	1.11051	1.15429	2.2523	1.13142	1.16933			0.345212	0.400741	0.927735	1.36414	2.38481	2.99443	0.933727	2.48078	0.760659
				1.72478	4.07908	1.11816	1.25593	2.2078	1.10145	3.58587			0.378998	0.959176	0.926682	2.61781	1.18291	1.69334	1.59444	1.39744	0.911636
				1.59449	3.44757	1.19265	1.68331	2.132	1.16401	1.15927			0.332268	0.483962	0.584933	1.7771	2.44008	2.22491	0.816657	1.90497	1.00998
				1.21389	1.2354	1.27752	2.01925	2.84814	2.23665	1.11285			0.523444	0.96036	0.537024	2.26727	1.44527	1.8455	1.06238	2.0442	1.0503
				1.98876	1.58379	2.85348	1.67292	5.00474	1.11943	1.14751			0.625964	0.727713	0.71245	2.43142	1.67375	1.9101	1.00306	2.01204	0.821374
				2.14426	1.46582	1.12111	1.16032	1.72148	2.99882	1.24201			0.462975	0.734204	0.530604	1.45199	1.90142	2.66225	1.65306	1.41415	0.834873
				1.72277	1.54104	1.13859	1.18166	1.21446	1.08661	2.20001			0.446124	0.516146	0.752655	2.19504	1.28061	1.74862	0.726685	0.881057	0.961191
				2.54779	2.87752	1.14741	1.16774	4.08355	1.11759	1.15379			0.357454	0.69404	0.785421	2.31752	1.84337	1.478	1.03991	1.24246	0.878565
				2.86096	4.1105	2.1919	1.17172	2.78974	1.09388	1.26072			0.337842	0.577842	0.591618	2.5837	1.65329	1.54117	1.71309	2.19627	0.750334
				1.34373	1.15134	1.14951	1.18273	4.02714	3.43565	1.2091			0.560288	1.29123	0.325464	1.21715	2.45644	2.89654	1.04802	1.65905	0.758123
				1.39885	2.23069	1.14527	1.18297	4.18562	1.13944	1.08464			0.547966	0.784005	0.457151	1.56502	1.68891	2.51018	0.814691	1.09357	0.989622
				1.65164	1.17985	1.14994	1.47781	1.13175	1.17123	1.14192			0.427447	0.664466	0.430592	1.64987	1.22672	1.76598	1.37567	1.04788	0.964615
				1.21543	4.4831	1.14441	1.15535	1.14927	1.15954				0.511017	0.495858	0.392202	2.88509	3.05128	1.69607	1.24861	1.6556	1.08923
				2.4167	1.2534	1.21418	4.07931	1.92461	1.10509				0.735706	0.460337	0.62518	1.96846	1.64947	2.64323	1.06908	1.89603	0.86134
				1.94136	1.24322	1.12446	1.49187	4.60338	1.14097				0.319686	0.399	0.437438	2.5873	2.60045	1.45712	0.836941	1.78325	0.788335
				1.5476	1.16958	1.21078	1.63435	1.89088	1.30787				0.465595	0.369355	1.03086	2.05625	2.32392	3.04367	0.993171	2.05043	0.958645
				1.49664	1.31507	1.14027	1.6057	2.66145	1.11478				0.475135	0.458122	0.558905	1.5341	2.65666	1.85258	1.10194	1.78501	0.969236
				1.67089	1.74252	4.03434	1.15792	1.54865	1.13925				0.383606	0.355263	0.501142	1.68734	1.4893	1.45898	1.12267	2.26387	1.07545
				1.56539	1.42398	1.17322	1.55047	1.16368	1.10148				0.544613	0.413314	0.548951	1.26461	1.42129	2.19192	0.770157	1.4859	0.687782
				1.87828	3.53377	1.15561	1.99855	3.63793	1.11511				0.889597	0.485175	0.485159	1.74331	2.18477	2.64284	1.02723	2.20047	0.911466
				1.63265	1.29521	1.18885	1.10711	1.28839	1.10487				0.885086	0.479648	0.385171	3.03179	2.48473	3.08807	2.06628	1.8107	0.818397
				1.45445	5.22939	3.05517	1.16509	2.05725	1.11633				0.45325	1.17811	0.411085	2.6932	2.08348	1.67748	1.57781	2.11376	0.83253
				2.78425	4.08674	1.1494	1.91495	3.97296	1.10124				0.358711	0.482144	0.552831	1.75544	1.68682	1.38615	1.1953	1.5541	0.863785
				1.83463	2.59167	3.24338	1.20711	1.14587	1.09084				0.364447	0.659406	0.541364	1.17104	1.94579	1.36067	1.22587	1.1863	0.883496
				1.67413	3.02989	1.3312	1.1672	4.26392	1.17127				0.432794	0.681221	0.66299	1.18299	1.85394	2.70736	1.06335	0.799647	0.817914
				1.28919	1.43669	1.19188	1.86783	1.62093	1.14064				0.304696	0.536909	0.328747	1.16603	2.31957	1.35321	1.02963	1.15434	0.638797
				2.07583	4.32086	4.18439	1.15163	2.6181	1.12584				0.448413	0.383093	0.543176	1.28242	1.18926	1.55989	1.12476	1.67158	0.71238
				1.93938	2.66339	1.17742	1.2281	1.26247					0.748824	0.367418	0.408683	3.19288	1.35387	3.42903	0.8138	2.05644	1.47225
				2.7255	4.48206	1.11393	3.30141	2.2729					0.434346	1.87037	0.588806	2.36877	2.40833	1.7596	1.32095	0.999904	0.921709
				1.32676	1.61733	1.8523	1.74316	3.13067					0.385025	0.61706	1.62469	1.89448	3.51683	1.98459	1.87586	0.938814	1.40138
				1.19607	3.74917	1.18641	1.12552	1.13935					0.384739	0.826947	0.768878	1.20942	1.71826	1.82681	1.80732	1.66981	1.12731
				4.06198	1.41888	1.10808	1.11978	3.78946					0.385259	0.558599	0.327044	3.16796	1.65757	2.73891	0.945685	1.75709	0.894008
				1.15567	2.99831	1.13805	1.27228	2.37524					0.446899	1.17557	0.734438	2.90435	1.50578	1.68046	0.846573	1.16341	0.853985
				1.36798	4.45545	1.13823	1.16719	1.77093					0.54116	0.413561	0.966196	2.66599	1.67789	1.90952	1.47861	2.06468	0.817242
				1.12255	1.2172	1.09742	1.14126	1.16612					0.383935	0.89719	0.491784	2.25345	2.18943	1.33344	1.27745	0.983724	1.28751
				2.32372	1.19466	1.19797	4.50707	1.16863					0.533585	0.402889	0.65525	1.73928	1.17708	1.68819	0.999133	1.78698	0.949243
				1.88112	5.28409	1.21704	1.17887	1.127					1.66325	0.507704	0.589	1.70926	1.71037	2.27242	0.867579	2.71358	0.897735
				1.61814	4.64397	4.20903	2.01814	1.1497					0.361804	0.624127	0.445957	1.72306	2.11722	1.39211	0.935489	2.33628	1.44923
				1.16068	3.15938	1.16185	4.31511	4.29596					0.492153	0.49866	0.440443	2.52701	2.58188	2.51117	1.83216	1.1214	0.6293
				1.63994	3.20069	1.14177	1.20482	1.26537					0.417054	0.69944	0.609978	1.20038	2.29753	1.26885	1.29879	2.1252	1.38762
				1.81805	1.15704	1.09155	5.37462	4.97047					0.510767	0.69722	0.481094	1.47712	1.4282	2.86044	1.05196	1.65622	0.8418
				3.07669	1.26972	1.12549	1.12571	3.48069					0.354776	0.628921	0.579982	2.67006	1.80128	2.97989	1.03412	1.9201	1.22302
				1.82849	1.17653	1.2176	1.36965	2.02202					0.501251	0.63401	0.773012	2.30358	1.37135	2.06262	0.99356	1.85922	1.05721
				2.68747	2.55825	1.15545	1.8472	2.8845					0.485434	0.459655	0.727948	1.49287	3.2773	2.36789	1.38938	2.3608	0.866691
				2.25602	3.0431	1.1238	4.17935	1.22438					0.358786	1.09332	0.417852	1.85685	2.57741	1.90214	1.20241	1.76825	0.875734
				2.37836	3.09047	1.14737	2.80417	2.07475					0.668838	0.746139	1.06557	2.49503	2.28399	1.74061	1.34124	0.750759	1.55111
				1.42394	2.26216	1.08438	1.17553	1.66101					0.352272	0.363274	0.57513	2.22551	1.32003	3.14234	1.35988	2.43952	0.833808
				2.1552	1.62805		1.84577	3.01551					0.338038	0.737405	1.04657	2.15541	1.94522	1.68587	1.26201	1.9965	0.748559
				2.45254	1.3137		3.74951	1.09767					0.435964	0.481806	0.650572	1.72583	3.1012	2.77893	0.775857	2.38359	1.02267
				1.47329	1.98249		1.1769	4.13726					0.460985	0.534234	0.774784	2.23351	1.59877	2.90957	1.69042	1.68296	0.709756
				1.85904	1.18281		4.49296	2.30846					0.528687	0.547942	0.812306	1.82696	1.95819	2.21415	1.77799	1.95724	0.981601
				1.3387	3.44118		1.13811	1.50933					0.504236	0.635438	0.486587	2.82014	1.18436	1.68243	1.15745	0.914456	0.824558
				2.35584	2.21808		1.19777	1.12225					0.321763	0.398406	0.722205	1.87698	1.53557	2.34905	1.03441	1.3938	0.839117
				1.56122	2.08066		4.60487	1.51191					0.470715	0.801842	0.76517	2.41325	2.31082	2.03692	1.21148	1.88331	1.21398
				2.28977	1.17418		1.1407	1.20999					0.537249	0.667175	0.993799	2.73135	1.66144	2.00142	1.78485	1.23287	0.832177
				1.43891	1.12166		1.1269	2.44489					0.754306	0.648233	0.769592	1.43618	2.2645	1.49371	1.91624	1.49265	0.751473
				1.72475	3.40942		1.51437	1.60649					0.68994	0.640089	0.482372	1.17764	1.83326	3.48195	1.56432	0.992674	0.846075
				2.19982	3.57797		1.17594	3.20287					0.60814	0.922674	1.19479	1.25128	2.18378	2.37936	0.786295	2.54268	0.86553
				2.54479	2.40271		1.17186	1.1529					0.624318	0.694604	0.504092	1.32235	2.46616	2.22703	0.771997	1.04957	0.814371
				1.80247	1.18478		1.26054	1.11664					1.05646	0.793065	0.344088	1.18699	1.35701	1.74732	1.7108	1.90516	0.795151
				1.56063	1.41383		1.10427	1.11181					0.301854	0.518782	0.511644	3.00743	2.42173	1.7034	1.32689	1.37164	1.04376
				1.80106	1.76914		1.16408	1.10583					0.627356	0.609769	0.572991	2.07616	1.19506	1.76656	2.00827	2.12484	0.847708
				3.09147	2.64647		2.43168	3.55312					0.584379	0.617475	0.674356	2.67479	1.58951	2.64098	1.00743	0.818209	1.40531
				2.7044	2.06132		1.14564	1.21297					0.514001	0.373818	0.637874	3.12995	1.15652	1.99249	1.72681	1.50785	1.52639
				1.88197	1.8033		1.1341	2.67029					0.337525	0.618697	0.900281	2.27116	1.43855	1.51125	2.02058	1.49405	0.97358
				3.41823	4.24971		1.87515	1.12325					0.275211	0.851608	1.12981	3.02378	2.27489	1.67117	1.53254	2.17904	0.747022
				2.03314	1.18358		1.50537	1.9356					0.440087	0.610819	0.456712	2.07981	1.86484	1.8503	0.956063	1.52309	0.927498
				1.79241	4.26722		1.18477	2.28176					0.552743	0.788419	0.699882	2.21901	2.28659	1.40873	0.918941	2.05081	0.883959
				1.3275	2.49852		1.14457	3.33804					0.51755	0.676724	1.03767	1.19249	2.00192	2.55093	0.706212	1.06484	0.99813
				2.68091	1.28227		1.134	1.35863					0.743691	0.515932	0.328736	1.63062	1.50364	1.50259	1.06069	2.02851	1.05902
				3.41767	1.35596		1.15978	2.82041					0.630197	0.419018	0.882069	1.76695	2.22772	1.23769	1.08408	1.79004	0.883747
				1.68283	1.32452		1.17959	2.27848					0.318501	0.448711	0.768927	1.61647	2.09751	1.42472	0.884844	1.22778	1.1477
				1.4422	3.72613		1.19122	3.2262					0.359438	0.509381	0.882654	1.2276	2.42317	1.72711	1.16182	0.922698	1.08727
				1.37359	1.13825		1.27965	2.84644					0.371298	0.706753	0.654089	1.18919	3.32866	2.41494	1.26808	1.07886	1.0832
				2.43442	3.79668		1.19779	1.55172					0.476904	0.492783	1.48277	1.84134	2.33254	2.92971	0.742529	1.51173	0.939075
				1.34692	2.86894		1.12703	1.13007					0.555334	0.88151	0.387807	3.26601	2.62017	1.88875	1.35429	1.80582	0.844728
				1.84778	3.91581		1.13999	1.16948					0.463784	0.424686	0.550028	1.71487	1.85706	1.49781	0.743162	2.14851	0.94827
				2.13932	1.155		1.18598	1.11376					0.736604	0.425573	0.395288	2.27997	3.41833	1.72576	1.30571	2.20277	1.02088
				1.60075	1.2125		1.42517	3.12648					0.568215	0.561825	0.495553	1.16861	1.98235	1.66891	1.12372	1.81516	0.95577
				1.31627	1.18773		2.23731	1.6624					0.341027	0.536239	0.38992	3.31383	2.62498	2.07397	0.952023	0.979354	0.816079
				1.30987	3.41526		1.12703	1.09316					0.562672	0.524448	0.49474	1.21217	1.4393	2.01247	1.71901	1.37666	0.644996
				2.0769	1.40875		1.12115	1.17163					0.340759	1.07609	0.634961	2.09433	1.52135	1.4377	1.16004	1.45364	0.824111
				1.28011	4.46726		1.10225	1.12685					0.388891	0.744804	0.567279	1.20204	1.17848	1.73782	1.76612	0.985259	0.913689
				1.60828	1.18127		1.52424	3.38156					0.387496	0.668308	0.574434	2.01927	3.02352	1.30876	1.02007	1.57607	1.46523
				1.79961	2.63302		1.15919	1.09104					0.517819	0.40202	0.641797	2.20959	2.27435	2.47413	0.952822	0.952752	1.24707
				1.16432	1.15865		13.8192	1.13352					0.763111	0.626202	0.389642	1.18488	2.2154	1.31244	1.66282	1.49118	0.67951
				1.63352	2.0112		1.16792	5.08265					0.386866	0.865125	0.604529	2.56734	1.17911	2.02049	1.28591	1.05176	1.54175
				1.39296	1.41676			1.0988					0.37858	0.394312	0.430756	1.4785	1.36141	1.97399	1.73182	1.00071	1.04564
				1.13613	1.95521			1.13643					0.496546	0.493157	0.733737	1.17867	1.67131	1.79158	0.841829	1.82676	1.30151
				1.63014	1.11641			1.19295					0.522826	0.437867	0.662876	1.93737	2.04044	1.32927	0.969432	1.28562	1.01995
				2.08906	1.18469			1.10818					0.411843	0.572452	0.429591	1.53484	1.66261	2.23292	0.98966	0.993233	1.5254
				2.05586	2.6068			4.08191					0.38756	0.524199	0.485827	1.18246	2.11938	2.04261	1.78557	2.50515	1.08843
				1.1108	1.67131			1.23546					0.414157	0.507022	0.632626	2.48045	1.80414	1.27754	1.44237	1.15836	0.901983
				2.86428	1.11363			1.12136					0.812645	0.626208	0.586044	2.26411	1.18386	1.51748	1.64838	1.9174	0.821444
				1.34527	1.10162			1.30421					0.578821	0.603541	0.654782	2.18112	1.77594	2.23744	0.867831	1.92696	1.34897
				1.3778	1.08715			2.43809					0.394497	0.698652	0.388719	1.57784	3.01425	2.64919	0.933092	1.59707	0.812039
				2.70507	4.54653			3.18904					0.627016	0.431596	0.991553	1.22063	1.36853	2.51574	0.842668	0.900421	0.893337
				1.1946	1.15426			1.56197					0.839267	0.616438	0.518772	2.2744	1.413	1.17898	1.35606	2.74492	1.17842
				1.58623	2.92598			1.81444					1.96455	0.50869	0.358525	2.91721	3.50346	2.23628	1.97123	1.97999	1.08155
				1.24875	4.75437			1.09525					0.372038	0.512557	0.566005	1.62456	1.64703	2.23998	1.7783	1.90992	0.89233
				1.57683	1.13136			1.23706					0.406963	0.663267	0.432434	1.23406	2.09397	2.91216	0.905757	1.4017	0.802216
				3.094	1.13302			2.49169					0.449885	0.436937	0.33234	2.0038	1.62116	1.81899	0.723803	1.62774	1.50488
				1.23393	2.07511			4.0644					0.65183	0.973825	0.394475	2.00449	1.69338	1.3562	0.902349	0.8797	1.06242
				1.3835	3.56038			2.59213					0.450761	0.624517	0.466557	2.59299	1.18412	1.37219	0.943145	1.71455	0.940511
				1.76601	2.25651			1.18637					0.367887	0.736675	0.93053	2.68239	2.85713	1.59659	1.40444	0.812436	0.837398
				1.49512	1.34934			1.64325					0.415236	1.03086	0.586808	2.24322	2.60138	2.40946	1.94145	1.12338	0.821578
				1.52839	3.62523			3.49525					0.405338	1.17709	0.478712	1.64696	2.2428	2.94551	1.49797	1.82466	0.723061
				1.84039	1.50581			1.12513					0.5332	0.366556	0.585689	2.70872	2.79483	1.49293	1.6834	1.87803	0.943492
				2.56782	1.12278			1.84204					0.916878	0.945189	0.868062	1.24687	1.25293	2.02238	0.851021	2.01988	1.44662
				1.9227	1.16825			1.13665					0.354086	0.603356	0.443797	2.41366	2.61157	1.50412	1.32981	1.23388	0.756017
				1.88045	1.13248			1.09862					0.662574	1.2254	0.392051	1.56608	2.32811	2.87432	1.44759	1.36698	0.981396
				1.93711	1.22212			3.48684					0.525129	0.927718	0.667631	1.74539	1.44578	1.51298	1.10935	1.26042	0.899678
				1.48661	1.16751			1.11807					0.438558	0.516526	1.29691	2.38656	2.14942	1.33197	1.38404	1.05774	0.991483
				1.78976	2.8112			15.9051					0.733717	0.348658	1.09109	1.23673	1.84679	1.33449	1.085	1.63481	0.875486
				1.13538	3.63023			1.61728					0.357939	0.759483	0.479626	2.71557	1.896	1.21651	1.63292	1.81865	0.775067
				1.32826	1.10961			1.22535					0.352783	0.481695	0.419292	2.36911	2.57606	1.31525	0.748546	0.668257	0.831698
				1.95594	1.12502			1.17507					0.466382	0.773487	0.605587	1.54465	2.5136	1.4968	1.16421	1.44246	0.977577
				1.2451	4.08148			1.14465					0.42015	1.02271	0.492822	1.18877	1.65691	1.97489	1.47791	0.77114	0.848944
				2.34459	1.10716			1.35844					0.443321	0.699068	0.479046	2.58616	2.3184	1.53745	1.05745	1.05531	1.10986
				2.03311	3.94606			16.2073					0.65237	0.935321	0.666447	1.15994	1.79222	2.45079	1.75316	1.50431	0.755933
				2.30782	1.63451			1.10616					0.784256	0.513794	0.475427	2.29597	2.6313	2.23654	1.31851	1.88975	0.727854
				1.99583	4.14644			1.15595					0.581728	0.812834	0.331541	1.29795	2.41413	1.81374	1.2525	2.28535	0.558971
				1.80449	3.43109			1.09168					0.352754	0.677115	0.479241	1.5282	1.72812	1.59353	0.699345	0.897696	0.728021
				1.20282	4.87539			1.09781					0.390706	0.542711	0.3619	2.0737	1.97375	2.31156	2.0764	1.57838	0.71213
				1.92834	2.60604			3.32775					0.380244	0.5729	0.440958	2.17318	1.7246	1.91883	0.870247	2.18271	0.881604
				2.23918	1.1357			16.0013					0.491052	0.687211	0.552824	1.17018	1.70588	1.75315	0.758202	1.55599	1.28436
				1.34692	1.1088			2.88959					0.375223	0.662763	0.666932	2.58366	1.48301	1.34218	1.85416	0.875757	0.837978
				1.84983	1.12051			1.14571					0.725331	0.704846	0.511741	2.0531	1.18579	1.51401	0.882284	0.81881	0.81929
				1.84192	1.53455			1.93607					0.337471	0.61401	0.468777	1.28581	1.99151	1.87683	0.788992	2.12959	0.558665
				1.37517	1.11464			15.5916					1.00452	0.455592	0.464033	1.28723	1.50104	2.15972	1.06833	1.84187	1.34503
				1.66809	4.35473			2.76824					0.375492	0.8782	0.613152	1.72708	1.98543	1.75446	0.786224	2.76896	1.48092
				1.32221	1.08895			1.10842					0.428111	1.19705	0.337534	2.82669	2.36787	1.91948	0.935409	1.92031	0.740085
				1.50838	1.32183			1.111					0.442898	0.402444	0.580343	2.56389	1.51661	2.69183	1.2105	1.43232	1.11217
				1.95594	1.14418			15.6835					0.370343	0.564969	0.652438	2.06608	2.72862	1.41266	1.47006	1.49894	0.832651
				1.92227	1.12938			1.12595					0.578499	1.03892	0.508813	3.00818	1.43967	1.23479	0.796935	1.596	0.752776
				1.41645	1.1037			3.72929					0.567386	0.514261	0.800477	1.70037	1.91584	2.0532	0.882406	1.77045	0.84048
				1.50712	1.73581			1.12954					0.542817	0.919355	0.523251	1.17559	1.62472	1.74186	2.17609	1.19176	0.911421
				1.24683	2.79058			2.0307					0.663062	0.949181	0.628842	1.31763	2.87156	2.68187	1.22912	1.19215	1.16332
				1.16151	1.87632			1.09662					0.40739	0.683174	0.729392	1.4069	1.20259	1.95712	0.880112	2.11774	0.800906
				1.2848	1.15544			1.09439					0.560649	0.856567	0.724972	2.03195	2.01938	2.14534	1.04705	1.64847	1.23924
				1.25708	4.27304			16.1908					0.404308	0.948414	0.689182	2.58002	2.36577	1.69937	1.50323	2.19243	0.738145
				2.117	1.1643			1.65311					0.746305	0.465657	0.570248	1.90285	1.22551	1.51289	0.948378	2.06863	0.919414
				1.87582	3.30304								0.377741	0.428073	0.501688	1.19085	2.26996	1.81633	0.920747	1.52986	0.797096
				2.53764	1.33646								0.644348	0.733039	0.341518	3.57349	2.49653	1.18957	1.42994	1.6932	0.742205
				1.80796	2.8342								0.431779	0.623299	0.548421	2.04306	1.57445	1.97048	1.93769	1.66477	0.83258
				2.13452	1.10272								0.443473	0.69811	0.652239	2.30284	1.84691	2.9449	1.79843	1.80002	1.00919
				1.26305	1.11319								0.458829	0.461784	0.611896	1.74324	2.03231	1.59974	1.02539	0.819875	0.771723
				1.17264	3.20324								0.604254	0.539433	0.569835	2.55861	1.85969	1.98897	0.969936	1.47718	1.22122
				2.57917	1.63801								0.337473	0.487827	0.511419	2.01896	1.40385	2.01434	1.67494	2.04551	0.889054
				1.86248	15.3447								0.383368	0.335513	0.59085	1.6932	2.07066	2.69918	0.922574	1.57356	0.711577
				1.32602	1.13155								0.333468	0.439581	1.04679	2.48987	1.17671	2.41523	0.913955	0.920871	0.973376
				2.06004	15.8631								0.42845	0.438439	0.977753	1.73979	2.74611	2.44061	1.16418	0.977698	0.932664
				1.48463	1.15578								1.56073	0.353264	0.838965	3.09781	1.74428	1.95925	1.49991	1.44754	0.835764
				1.31984	16.1988								0.473553	0.480041	0.485207	1.72322	2.07057	1.17688	1.15689	1.87266	0.726588
				1.15741	1.49939								0.372455	1.80184	0.478667	2.13556	2.49097	1.70552	1.18362	1.12429	0.698381
				1.99968	2.63428								0.553873	0.861771	0.647093	1.18212	1.66962	1.59871	1.06749	1.72273	0.755266
				1.7582	1.67279								0.511291	2.24435	0.70587	1.92483	1.72143	1.27404	1.65741	1.48174	0.782984
				2.29294	1.3679								0.356072	0.599815	0.586787	2.42887	2.57577	1.7818	1.52405	0.967748	0.736126
				1.39892									0.522008	0.55357	0.455823	1.5754	1.80624	2.04661	2.09481	2.41677	0.823635
				1.27209									0.477332	0.559703	0.944689	2.7599	2.58334	1.42222	0.911511	1.1837	0.751423
				1.24294									0.347006	0.705705	0.466086	2.49803	1.3508	2.51929	1.35181	1.62575	0.838682
				1.29857									0.474258	0.486306	0.433433	2.39411	1.83776	2.58666	0.742464	1.10933	0.876274
				1.83748									0.619106	0.554716	1.31048	1.63036	3.03	2.88051	1.31067	1.66013	0.933126
				1.91585									0.654222	0.540151	0.447644	1.96858	1.58686	2.51422	1.02564	1.52723	0.754472
				1.2733									0.463533	0.516571	1.1191	1.45539	2.25607	2.42104	1.75894	1.36484	0.767105
				1.74998									0.482585	0.496889	0.353618	1.16318	1.63456	1.64577	0.991912	1.64915	0.740502
				1.33296									0.501883	0.544331	0.570513	3.21797	2.47742	2.3336	1.74573	2.44798	0.823049
				1.54405									1.10604	0.35629	0.539972	1.58503	2.21408	2.00749	1.18909	0.903596	0.908342
				1.59992									0.412055	0.736192	0.446691	1.47751	1.74452	1.85743	0.816294	1.3514	0.665831
				1.31867									0.340252	0.536705	0.400561	2.5457	1.55152	2.39093	0.896219	0.958613	0.687618
				1.27668									0.38287	0.698199	0.565281	1.62304	1.68353	1.50477	1.66762	1.59354	0.81035
													0.420591	0.513351	0.551067	1.70819	1.66185	1.62433	0.817791	1.5899	0.749682
													0.509886	0.744874	0.685128	1.97034	1.59524	3.40368	0.707658	1.38318	0.737725
													0.359262	0.393841	0.798138	1.1572	1.5661	2.34172	1.44291	1.30705	0.802209
													0.635625	0.588688	0.469898	2.78035	1.34981	2.6829	1.59726	2.37948	0.859765
													2.01161	0.913318	1.2639	1.36051	2.29068	1.17146	1.22511	1.39762	0.89341
													0.344611	0.568966	0.463937	1.69957	1.74575	2.18897	0.813474	1.90175	0.771102
													0.349471	0.817457	0.672073	1.80123	2.54808	1.17399	1.74195	1.35894	0.61854
													0.799715	1.06378	1.30303	2.1668	2.83159	2.25589	2.40153	1.69987	0.653416
													0.396959	0.665356	0.487852	1.5404	2.53075	1.21906	1.74915	1.17546	0.917948
													0.409503	0.577226	0.506338	1.89211	2.2393	1.94997	1.41995	2.18396	1.18499
													0.435399	0.506455	0.455106	2.53857	1.65068	1.18214	1.2234	0.829604	0.884689
													0.377758	0.466141	0.884219	1.22914	1.94692	1.15907	1.68163	1.42785	0.82843
													0.340931	0.905205	0.755056	1.36246	1.81385	1.18749	1.81058	1.77019	0.727394
													0.387932	0.477431	1.01144	1.18746	2.82571	1.44808	0.764228	2.03512	0.804771
													0.404542	0.561396	0.540412	1.54604	2.34841	2.03619	0.886537	1.75298	1.18384
													0.41015	0.494263	0.713192	2.67142	2.96594	1.73499	1.40628	1.27512	1.44493
													0.425596	0.795225	0.742983	1.64897	2.87686	1.63503	0.91179	0.96933	0.895596
													0.550854	0.788496	0.494853	1.89305	1.70911	1.9963	0.810759	2.39602	0.940776
													0.401632	0.44863	0.431274	3.05806	1.71876	2.04371	0.814566	1.29496	0.877054
													0.76494	0.449099	0.618707	1.56725	1.28787	3.11752	1.03022	1.39421	0.87747
													0.319317	0.589141	0.541126	3.20633	1.3973	1.50826	0.76026	1.35294	0.768591
													0.307908	1.51868	0.931565	1.17291	1.82067	1.95032	1.06198	1.4907	0.886338
													0.379772	0.67143	0.528302	1.88696	1.83171	2.31358	0.930959	0.527783	0.719656
													0.316955	0.551371	0.420546	2.24842	1.50204	2.28	0.875111	1.82706	0.919707
													0.636262	1.01119	0.571623	1.35084	1.78724	1.54894	0.940821	1.94692	0.878037
													0.470594	0.668268	0.728196	1.19091	2.29173	1.69078	0.784049	1.0233	0.718445
													0.302501	0.349722	0.63689	2.17595	2.70033	1.20225	1.239	2.08311	0.776678
													0.635864	0.462048	0.648084	2.20279	1.53486	1.31908	0.801237	0.975121	0.773306
													0.366786	0.520593	0.944816	2.32579	1.66487	2.51211	1.76435	2.33497	0.85627
													0.40856	0.525093	0.343281	1.85138	3.10618	1.28098	0.946201	2.06518	0.939428
													0.38531	0.526799	0.515945	1.90856	1.60585	1.31688	1.08764	2.15657	1.00053
													0.518276	1.0535	0.643782	2.27273	1.25807	2.16447	1.59275	1.63743	0.813784
													0.425534	0.439338	0.479761	2.00542	1.86726	1.2959	0.878676	1.63734	0.934084
													0.473851	0.531767	0.468028	2.62579	2.41668	1.31247	1.64291	1.33507	0.921202
													0.409049	0.759189	0.56817	1.89322	2.04762	2.0985	0.986167	1.35491	0.871318
													0.316364	0.617664	0.699217	2.43381	1.9498	2.42462	1.16253	2.06557	0.731537
													0.363049	0.56156	0.41242	1.35889	2.52209	1.92663	1.50779	1.43734	0.830502
													0.673993	0.409431	0.792431	2.26849	1.45353	1.32994	1.1463	0.911372	0.741755
													0.370634	1.09424	0.37807	1.59227	1.44966	1.80017	1.3636	2.03018	0.724013
													0.365003	0.697538	0.487556	1.63894	1.60182	2.11065	0.957498	1.43849	0.83704
													0.368028	0.754296	0.783048	1.15071	2.28207	1.80531	0.90512	2.48211	1.53315
													0.36584	0.8388	0.408505	1.23004	1.95226	2.65256	0.839087	1.24367	0.662135
													0.527424	0.545114	0.620065	1.37743	2.13985	3.07755	0.7619	1.10984	0.724211
													0.438587	0.764324	0.637644	1.48591	1.49062	3.00974	2.19833	1.37621	0.744185
													0.651086	1.00754	0.592772	1.36634	1.70742	1.24826	0.996986	0.628635	0.756978
													0.413583	1.10956	0.390508	1.71263	2.64377	1.63893	1.60783	1.06562	0.766993
													0.655722	0.387669	0.548556	2.35477	2.08163	3.08993	0.810223	2.1409	0.599624
													0.302313	0.864745	0.500632	1.57882	3.00569	2.1806	1.67097	2.5184	0.740236
													0.334045	0.45689	0.49753	1.34636	1.20998	1.8053	1.38064	1.67243	0.765288
													0.493059	0.56338	0.611899	1.17829	2.15933	1.37363	0.900131	1.33978	0.833511
													0.385659	0.492101	1.40525	2.21506	2.33692	1.78218	0.991917	2.06645	1.04308
													0.532897	0.473968	0.449252	2.3369	1.66224	1.34162	1.02394	0.786354	0.775806
													0.445824	1.34952	0.43468	1.95	1.87592	1.80576	1.35122	1.39509	1.37885
													0.449011	0.533929	0.71977	2.11043	1.85387	2.65398	1.72824	0.818458	1.18964
													0.342562	0.556116	0.468342	1.16499	1.47576	2.52738	1.00191	0.708038	0.721391
													0.309001	0.873139	0.603205	3.01841	2.43474	1.71779	1.66415	0.94958	0.866016
													0.427714	0.593857	0.657006	2.46966	3.11379	1.43443	0.808984	2.29797	0.955316
													0.399347	1.14832	0.381848	2.09177	1.92107	1.25754	0.981858	1.94994	0.635915
													0.395438	0.46412	0.50194	2.04714	1.93965	1.28801	1.12099	1.58163	0.746832
													0.379678	0.727828	0.681835	1.16462	3.01123	1.2488	1.01243	1.42152	1.0489
													0.436652	0.655162	0.371205	2.26877	2.15639	1.75495	1.07802	1.72192	0.868925
													0.299571	0.54033	0.49579	2.20436	1.6663	1.766	1.12726	0.708581	0.817717
													0.454991	0.619706	0.695191	1.16509	2.51166	1.99486	0.640744	1.85101	0.737002
													0.454105	0.955915	0.385426	2.88577	1.36036	2.41167	1.77485	1.96825	0.965842
													0.388051	0.495658	0.314243	1.29861	2.30887	3.03188	0.885059	2.07598	1.04847
													0.583357	0.461756	0.297729	1.97579	2.64659	1.18529	0.958954	1.1062	0.768619
													0.606742	1.52806	1.07651	2.42201	2.87493	1.90663	0.938768	1.02098	0.73669
													1.79712	0.400184	0.429392	2.19069	2.28847	1.59289	1.82304	1.67818	0.727113
													0.64156	0.614675	0.372152	1.61474	1.98867	2.29623	1.42356	1.5733	0.917241
													0.416596	0.718211	0.584039	1.30965	2.41781	1.78137	1.2428	2.19476	0.774536
													0.322522	0.687078	0.480606	1.92029	2.00977	1.91356	1.08069	0.78817	0.662898
													0.302878	0.93564	0.528601	1.20072	2.49612	2.22133	1.94742	1.18565	0.750441
													0.643009	0.588841	0.974233	3.16585	1.16406	2.23893	1.05133	2.1872	0.695354
													0.593413	0.550718	0.461841	1.27225	2.99605	3.08268	1.20633	0.703901	0.694135
													0.375011	0.434239	0.514359	2.19703	1.82413	3.35557	0.784164	1.50437	0.984568
													0.480165	0.431403	0.505722	1.2222	3.37008	2.65802	1.07501	2.39891	0.930314
													0.515426	0.431695	0.905252	2.94993	1.2931	1.34918	0.980092	2.12686	0.726338
													0.493789	0.827053	0.546171	1.39242	1.18099	1.40485	1.37499	1.43626	1.5945
													0.40476	0.558671	0.412304	1.21041	1.20989	2.53079	1.29779	1.18592	0.805279
													0.546089	0.384014	0.499608	2.15993	1.23927	1.51538	1.29898	1.55595	0.839504
													0.743192	0.671735	0.632329	2.11746	2.4901	1.16235	0.901657	1.80006	0.769397
													0.315847	0.874092	0.463252	2.32281	1.88112	2.22159	0.898294	1.67308	0.838671
													0.377041	0.522948	0.827252	1.47312	1.43572	3.51078	0.850031	1.57945	0.762973
													0.418904	0.664826	1.04655	1.2615	1.70518	2.7768	0.933365	0.755758	1.77183
													0.555682	0.460016	0.546147	1.97614	1.54045	1.8701	0.96185	0.952858	0.803452
													0.714869	0.61244	1.2816	3.2201	1.9637	2.11486	0.819622	1.87352	1.69122
													0.442686	0.606705	0.398958	1.24077	1.16329	1.42445	0.798539	1.4318	0.648508
													0.386801	0.648154	0.817321	1.70119	1.48249	2.19145	1.3216	1.27598	0.73368
													1.03851	0.477573	1.17096	1.91774	1.44187	1.80884	1.39435	1.9621	0.850808
													0.373915	0.359835	0.5195	1.68245	1.44349	1.43205	1.90525	2.18486	0.831478
													0.438734	0.52416	0.350811	1.67172	2.87862	2.20499	1.35984	0.841851	0.837912
													0.69172	0.635304	0.345507	2.03218	1.70987	2.73677	1.37736	0.871979	0.654432
													0.454233	0.48362	0.37007	1.66541	1.51416	1.18183	1.70721	1.72473	1.05226
													0.616379	0.717283	0.949145	1.52449	1.62356	1.38819	0.899213	1.72921	0.755664
													0.544873	0.363099	0.44193	1.723	1.95966	1.42734	0.883075	1.24305	0.62424
													0.423456	0.797283	0.540611	2.42273	1.61509	1.20214	0.802879	2.80011	0.624268
													0.523705	0.502581	0.406482	1.24207	1.82307	2.26521	1.12	1.0041	0.652097
													0.30289	0.70034	0.459553	2.82186	2.23205	3.39003	0.967132	0.763619	0.788901
													0.739873	0.42664	0.400826	2.11512	2.61306	1.25553	1.39934	1.68582	0.856889
													0.556029	0.488484	0.464201	1.78286	2.46401	1.54055	0.787842	0.880349	0.770317
													0.577041	0.451353	1.18363	1.72745	2.05532	1.19562	0.801225	1.98894	0.723681
													0.37186	0.805844	1.05908	1.77922	1.53862	2.83002	1.09519	1.73703	1.33858
													0.380053	0.562963	0.607406	1.49787	1.46826	2.52949	1.4231	1.30877	0.805204
													0.408152	0.628738	0.75956	2.8289	1.24802	2.69965	1.09947	0.834691	0.828199
													0.347746	0.771353	0.767827	2.25496	1.83184	1.38446	0.753899	0.750484	0.749536
													0.441246	0.484396	0.335665	1.3668	1.26405	1.4997	0.952315	0.935758	0.795444
													0.711861	0.69327	0.360145	1.62112	1.5085	1.24173	1.71602	1.2409	0.724026
													0.33545	0.562066	0.521321	1.32064	1.57328	2.37814	1.21701	2.29879	0.882549
													0.460451	0.554261	0.392352	1.14762	2.90098	2.32252	0.874072	1.20047	0.732085
													0.452329	0.71736	0.44306	1.93426	1.77078	1.32101	1.93758	1.79192	0.811337
													0.396129	0.643773	1.2952	1.67698	2.49658	1.17784	1.45091	2.18925	0.830465
													0.372666	0.72092	0.376258	1.82562	2.9274	2.02257	0.794508	1.92022	0.856343
													0.713771	0.98271	0.676855	2.39257	2.42029	2.12964	0.758552	1.42547	1.07261
													0.74286	0.395087	1.06691	1.4884	2.82486	1.40521	1.81843	1.33009	0.681918
													0.350328	0.487431	0.502629	1.15196	2.25919	1.17096	1.97955	1.0521	0.564611
													0.415361	0.395762	0.492254	2.37368	2.05501	2.03806	1.58813	1.02909	1.18122
													0.351342	0.920875	0.83319	3.35606	2.97085	2.85084	1.67893	0.76664	0.836387
													0.351109	0.64099	0.317514	3.02601	2.04432	2.34167	1.37421	1.97133	1.54849
													0.532576	0.583055	1.01898	1.78004	1.62574	1.97238	0.829196	2.59115	0.729894
													0.329512	0.467432	0.491035	2.01401	1.78278	1.44029	0.72133	0.765597	0.706346
													0.401734	0.604539	0.87232	1.44291	2.2713	3.02757	0.694243	0.786627	0.782085
													0.384496	0.597181	0.703795	2.50362	1.47386	2.61542	1.70644	1.11861	0.868611
													0.342409	0.51724	0.445312	1.36692	1.35439	2.29054	1.11398	1.13491	0.760343
													0.503087	0.405309	0.447704	1.15828	1.97718	1.38155	0.951547	1.49337	0.764127
													0.595027	0.612038	0.425371	1.2144	2.5005	1.94488	0.981446	0.890921	0.680214
													0.423587	0.638227	0.623815	1.69698	2.16651	3.43088	0.894028	1.17113	0.687317
													0.42156	0.51354	0.419509	1.48198	3.66774	2.51361	1.18602	2.05265	0.696148
													0.298262	0.466285	0.575192	1.19487	1.38955	2.60865	0.901764	2.10311	1.42245
													0.69904	0.625997	0.838663	1.4169	2.13882	1.54272	1.79078	0.769579	0.687325
													0.406391	1.12903	0.610118	1.84146	2.05459	1.37274	1.45619	2.09889	0.744109
													0.351538	0.514834	0.846851	1.19819	2.72313	1.89543	1.20331	0.787788	0.682492
													0.380879	0.531201	0.939523	1.41698	1.18957	1.22967	2.22454	0.727003	0.824252
													0.408514	0.547049	1.0068	2.97538	1.66641	2.04222	1.35479	1.24717	0.629314
													0.39937	0.457885	0.548103	1.1575	1.90234	1.506	1.77428	1.5761	0.719965
													0.294361	1.60784	0.43307	1.18831	1.35193	2.16397	0.689957	1.02683	1.23858
													1.35919	0.578565	0.472351	2.33537	2.48534	2.17312	0.745591	1.9778	0.659424
													0.421126	0.445485	0.982128	1.1862	1.19658	2.79369	0.976937	2.1433	0.8283
													0.395549	0.633042	0.518447	1.86124	1.74547	2.07717	1.11083	1.68091	0.867487
													0.550081	0.479821	0.621079	1.43673	1.16737	1.85162	2.07483	0.991275	0.901191
													0.362184	0.482938	0.655522	3.26563	1.38667	2.14586	1.99364	1.45086	0.790589
													0.423249	0.647616	0.669436	1.98572	1.1687	1.98883	0.97063	1.22182	0.666768
													0.418364	0.400936	0.444377	1.88421	1.62163	1.16364	1.84996	2.24439	0.755501
													0.394904	0.676843	0.586086	1.44556	2.22821	1.9076	0.935321	1.26406	0.729039
													0.299852	1.85908	0.52734	1.1786	2.40526	1.38159	2.03514	1.01204	1.46396
													0.314752	0.440553	0.605612	1.93432	1.22224	2.20104	0.684759	0.703811	0.788413
													0.355677	0.485702	0.544751	1.67648	1.834	1.41835	0.973244	1.774	0.795975
													0.354298	1.0998	0.482471	1.1188	1.21072	1.393	1.45818	1.65955	0.830822
													0.503857	0.43615	0.512307	1.70825	1.67594	2.59272	0.814315	0.983611	1.00932
													0.399304	0.868165	0.976065	2.31428	3.47768	2.8104	1.11791	1.74451	0.650396
													0.604942	0.638418	0.847388	2.2237	2.31373	2.2536	1.30032	1.84467	0.805209
													0.50237	0.725794	0.437109	1.99042	1.62723	2.77804	0.909192	1.83912	0.890905
													0.514371	0.736541	0.484467	1.99769	2.18212	2.01022	0.788168	0.955316	0.691362
													0.558013	0.767408	0.392421	1.77856	3.49657	1.43523	1.18806	1.37408	0.733838
													0.380574	0.344117	0.490153	1.37906	1.78555	2.74924	0.853022	1.44267	0.800048
													0.518714	0.943359	0.909125	1.34924	1.59475	1.61919	0.740671	1.74939	0.732417
													0.322193	0.472192	1.23842	1.7544	1.35202	2.72524	1.10706	0.906588	0.695275
													0.439592	0.810088	0.480789	1.92407	1.1708	2.14921	0.845942	2.30099	0.776061
													0.476919	0.625361	0.435086	1.29176	2.12074	1.31815	1.82451	0.911359	0.780363
													0.412741	0.657056	0.428832	1.14716	1.19913	2.09151	2.55116	2.38393	0.908205
													0.671149	0.33192	0.656805	2.3663	1.60656	1.23344	0.844014	1.92863	0.765983
													0.555117	1.29444	0.502812	2.78115	1.45244	1.15264	1.12879	0.868511	0.734948
													0.346807	0.589214	0.399409	2.60372	1.14356	1.68915	1.2921	1.97136	0.649793
													0.3306	0.37625	0.40167	1.55052	1.49246	1.49117	0.851562	1.80751	0.765747
													0.372567	0.746065	1.05014	2.0002	1.3725	1.86449	1.26297	1.07637	0.815917
													0.405502	0.396862	0.451448	1.63655	1.70044	2.69813	0.958999	1.37547	0.568858
													0.30036	0.638073	0.685917	2.38542	1.28482	2.35481	0.971772	1.16103	0.947707
													0.53243	0.448284	1.25071	1.36947	2.80219	2.5113	0.904375	1.11789	0.918115
													0.380842	1.33461	0.405389	1.82239	1.13528	2.21185	1.13542	1.55798	0.712975
													0.335958	0.357867	0.613282	2.93674	2.73374	1.47845	0.942685	1.34201	0.726279
													0.422292	0.614356	0.885486	1.65403	1.28113	2.58332	1.58839	1.30195	0.721802
													0.293262	0.454837	0.567148	1.49428	1.7813	1.54231	1.30419	1.58744	0.938833
													0.336868	0.469109	0.63884	1.17898	1.76924	2.32052	1.41966	1.53493	0.678548
													0.752365	0.68787	0.738044	3.45082	2.07332	1.33173	1.5509	0.968135	0.80986
													0.934088	1.48023	0.491245	1.91031	1.28517	3.0383	0.788675	1.77812	1.13117
													0.420767	0.649737	0.500159	3.09163	2.34824	1.40699	0.839535	1.97538	0.803491
													0.390921	0.356105	0.459398	1.15384	2.57659	1.25709	1.07905	1.42111	0.755625
													0.352388	1.51947	0.613908	2.37411	1.89689	1.4471	0.756224	1.71311	0.897972
													0.575368	0.414259	0.652759	2.30118	1.17949	1.53858	1.35189	1.23487	0.686524
													0.280043	0.806938	0.528235	1.16069	2.70305	1.34693	0.992809	1.77957	0.858269
													0.301419	1.0839	0.535045	1.35462	1.31245	2.46099	0.633867	0.972102	0.82863
													0.307457	0.65577	0.564176	1.42905	2.64863	2.96993	2.07208	1.95108	0.753556
													0.390236	1.28134	0.393356	2.16671	2.88234	1.611	0.929639	1.54205	1.4376
													0.670705	0.455954	0.820729	1.73371	2.26041	1.56103	1.78446	1.03895	0.773059
													0.62106	1.29778	0.504112	1.63388	1.53943	1.71356	0.740078	1.4516	0.863474
													0.541734	0.522288	0.533668	3.1846	2.03887	1.33572	1.10317	1.5038	1.10592
													0.390592	0.838361	0.396095	1.53531	1.27014	1.18457	0.861426	1.09025	1.25205
													0.510275	0.385784	0.662237	1.71227	1.90809	1.50899	1.25406	2.07267	0.771143
													0.387243	0.483714	1.6284	1.60494	1.1762	1.46758	1.48258	1.41821	0.963444
													0.482191	0.750324	0.851336	2.16224	1.57412	1.35559	0.99235	1.57146	0.585205
													0.489056	1.54857	0.932475	1.47183	1.6493	1.62317	1.42334	1.53974	0.650067
													0.593796	0.53974	0.57774	1.49347	1.31494	2.3868	1.40603	1.74778	0.782211
													0.284929	1.16047	0.322931	1.28022	1.31915	1.82963	0.830845	0.844384	0.698937
													0.406503	0.478788	0.523112	2.61415	2.68594	3.19396	1.61622	1.23387	0.824549
													0.639255	0.259407	0.424455	1.45539	1.99513	1.90165	0.844145	1.84769	0.828455
													0.30209	0.815408	0.40427	1.29496	1.97499	2.65195	1.49992	1.65017	0.777789
													0.652185	0.533171	0.324292	1.18414	2.69179	1.33062	0.673316	1.99438	0.737207
													0.448185	0.502814	0.469075	1.46646	1.43533	1.29996	0.753856	1.75121	0.681652
													0.438885	0.863152	0.644179	1.89925	1.16755	1.93274	0.892687	1.17868	0.731479
													0.356361	0.429318	0.53952	1.23444	2.97774	1.41725	0.891064	1.38246	1.12634
													0.433977	0.610488	0.382832	1.41291	1.28082	1.7139	1.469	2.57177	0.730638
													1.4138	0.525666	0.495071	1.95443	1.75086	1.56348	1.08961	1.25922	0.616816
													0.334453	0.648051	0.591552	1.12789	1.88179	1.22903	1.3156	1.08857	1.26002
													0.350927	0.883991	1.41432	3.02744	2.4258	1.27193	1.7485	1.94476	0.77365
													4.09649	0.957637	0.386794	2.61641	1.67104	1.97787	1.31773	1.9284	0.569023
													0.283847	0.592987	0.833158	1.98781	1.34741	1.16666	1.80465	1.34903	0.729093
													0.392248	0.379555	0.560802	1.28925	2.12456	1.26687	1.15297	1.0905	0.691585
													0.417108	0.511767	1.60529	3.12377	2.67868	2.06412	1.27417	2.03628	0.62518
													0.552781	0.523146	0.506512	1.38023	1.38057	1.3163	2.44611	1.8619	1.15407
													0.423672	0.556559	0.594478	2.0865	2.77041	1.27972	0.67415	1.85832	0.682445
													0.371219	2.32294	0.82048	2.1225	1.50298	2.16067	1.46818	1.75469	0.673281
													0.314882	0.765557	0.566383	2.20331	1.41633	2.65624	0.836996	0.987916	0.717802
													0.557265	0.874534	1.15187	1.15174	2.02313	1.4183	0.824711	2.20279	1.31832
													0.365875	0.450536	0.794196	2.02441	2.00106	1.92423	1.01944	1.64622	0.852221
													0.364251	0.665723	0.502131	2.52178	2.5597	1.36192	1.15491	1.92485	0.711209
													0.412108	0.874538	0.533199	2.91673	1.1429	1.39278	1.56268	1.69795	0.748304
													0.480806	0.592299	0.593927	1.16975	1.15734	2.2864	1.32284	2.76767	0.786193
													0.634088	0.6763	0.416353	1.92724	2.90715	1.59947	1.45226	0.792907	0.699216
													0.327761	0.513922	0.397825	1.73034	1.78837	2.18021	0.685784	0.917441	0.662134
													0.626554	0.437153	0.557502	1.89571	1.30281	1.96271	1.5828	1.59036	0.663747
													0.747525	0.625684	0.849866	1.70034	1.85849	1.33249	0.7098	1.13326	0.807588
													0.410767	0.548402	0.743912	2.33676	3.15957	1.21282	1.35238	1.74493	0.67134
													0.447737	0.848616	0.426364	1.15374	1.97894	2.11759	1.44076	1.90758	0.733962
													0.344741	0.446996	0.457366	2.00212	1.18804	1.61864	0.97616	1.3894	0.751652
													0.384992	0.488202	0.480894	1.63552	2.98617	1.56206	2.10705	2.03182	0.671977
													0.517038	0.443139	0.639947	1.92163	1.88528	1.21355	0.775948	1.55132	0.749027
													0.544781	0.637384	0.737964	2.368	2.41434	1.26855	0.715994	0.785738	0.687059
													0.333016	0.608979	0.335139	1.75221	1.35154	2.2289	1.40308	2.42958	0.824638
													0.381129	1.29389	0.458618	2.61896	1.97521	1.13679	0.870863	1.9801	0.717581
													0.499423	0.60513	0.637561	2.02981	1.35587	1.59886	1.60357	1.80309	1.09839
													0.42648	0.349206	0.46696	1.9079	2.29233	2.83983	1.28318	1.03095	0.697442
													0.599721	0.482605	0.439548	1.17674	2.55591	1.29647	1.27479	1.68156	0.755153
													0.457845	0.518212	0.631333	1.14408	1.76291	1.41758	0.700999	1.10913	0.61396
													0.44017	0.369619	0.613387	1.20775	2.43199	1.57163	0.933845	1.76953	0.925084
													0.27676	0.555472	0.630729	2.81817	1.38112	2.40811	1.52622	2.33937	0.651185
													0.638919	0.680078	0.405935	1.60722	1.73694	3.27023	2.02562	0.696716	0.778005
													0.79352	0.605119	0.566864	2.13715	2.78818	1.86442	1.86606	0.626904	0.676933
													0.318078	0.406007	0.32876	1.38337	1.56648	1.20939	0.873853	2.38436	1.07625
													0.962471	0.64833	0.340899	1.53448	1.9572	1.21495	0.80432	2.08834	1.16334
													0.462125	0.74652	0.370295	2.01129	2.26339	2.04465	0.865046	0.695365	0.756354
													0.36223	0.338845	1.22571	2.91915	1.68102	1.73692	1.12594	2.0266	0.722558
													0.418478	0.589115	0.791855	1.75195	2.2247	1.40372	0.811541	1.17278	0.738823
													0.420867	0.404229	0.964063	2.20828	2.31641	1.52581	0.643438	1.64808	0.728586
													0.816594	0.651915	0.456441	1.2611	2.20954	1.45857	0.796411	1.40223	0.730486
													0.492272	0.552851	0.462834	1.22025	2.02741	1.50005	0.926783	1.96764	0.766857
													0.591877	0.572141	0.412754	1.90531	1.68481	1.51859	0.972994	1.22373	0.871882
													0.50008	0.58738	0.49376	1.91044	1.13848	1.33239	0.976652	2.04718	0.660495
													0.492767	0.298159	0.525086	2.51458	1.17859	1.42915	1.0122	0.882917	0.947163
													0.304682	0.631656	0.897943	1.20869	1.65558	1.65532	0.826084	0.699218	0.679569
													0.35883	0.462965	0.416547	1.31234	2.49675	1.85255	1.2766	1.45011	0.652291
													0.845913	0.534037	0.502304	1.181	1.37272	1.29695	0.683809	1.41208	0.641845
													0.864073	1.56795	0.347831	1.95313	1.49994	1.96819	1.20637	2.16318	0.792684
													0.377601	0.415963	0.677206	2.52336	1.94201	1.68544	1.04636	2.63241	0.662776
													0.503219	0.419002	0.555065	1.446	1.14919	2.11325	1.72553	0.662542	0.745106
													0.391917	0.415654	0.358976	1.1545	1.40567	2.18042	0.963198	2.43051	0.726595
													0.321965	0.451253	0.423202	1.95418	2.54213	1.48108	0.824534	1.43748	0.696061
													0.851181	0.4413	0.457473	1.68374	1.41966	1.50365	1.27873	1.06348	0.586255
													0.328304	0.437545	0.362736	2.79228	1.25677	1.16155	0.636487	0.977052	0.623503
													0.360332	0.344907	0.346355	1.2839	3.07323	1.44145	1.06301	1.94773	0.749106
													0.326031	0.774412	0.832851	1.19446	3.16243	2.38118	0.850765	1.11693	1.57838
													0.546141	0.448521	0.476989	3.03076	1.35473	2.22764	1.77376	1.66233	0.540633
													0.380989	0.416049	0.520142	1.62223	2.34018	1.58866	1.88868	1.82092	0.670672
													0.523125	0.387097	0.332952	1.15193	1.3622	1.59963	0.881411	1.28172	0.611498
													0.47298	0.547466	0.445227	1.9491	3.04026	1.63108	0.794842	1.48696	0.751932
													0.442221	0.553044	0.556675	2.37004	2.17964	1.37202	0.82872	2.28064	1.151
													0.668943	0.610355	0.569523	2.00373	1.43784	1.4948	0.735226	1.25719	0.685275
													2.25918	0.370593	0.406921	1.93132	1.70517	1.86229	1.13464	1.64492	0.652491
													0.369491	0.816925	0.345078	2.86993	2.18552	1.16973	0.87177	2.02343	0.722292
													0.53301	0.404881	1.37998	2.1024	1.70322	2.00083	0.800146	1.37228	0.663623
													0.495724	0.371629	0.503442	1.13768	1.78224	3.37941	1.32344	1.28066	1.31136
													0.585078	0.440868	0.672629	1.69636	1.43676	2.57156	0.957506	2.04993	0.656935
													0.417791	0.417344	0.741064	3.004	1.30819	1.13831	0.931927	0.957518	1.12064
													0.318383	0.384053	0.435504	1.74149	1.14728	1.14184	0.768406	1.518	0.922277
													0.661117	0.882686	0.446456	1.62135	1.99674	1.28407	1.68558	2.05742	0.648631
													0.307527	0.513177	0.853205	1.12638	2.46318	2.78089	1.44614	1.475	0.69465
													0.292557	0.398849	1.09816	3.1201	1.31753	1.19616	0.866279	1.70107	0.648524
													0.435759	0.300811	0.475468	1.66981	1.84397	1.18815	0.724233	0.739493	0.816534
													0.657422	0.753609	0.480065	1.76159	1.4608	1.3939	1.51622	1.33039	1.61027
													2.99259	0.495318	0.592241	1.20707	1.1483	1.64137	0.787085	0.658732	0.538702
													0.43294	0.674216	0.429873	1.15931	2.33364	2.08724	0.844052	1.46209	0.594593
													0.338797	0.638421	1.13718	1.27864	2.90691	2.65696	1.56094	0.98226	0.679811
													0.50225	0.728557	0.628747	2.52741	2.57435	1.22234	0.620368	1.63485	0.652679
													0.411962	0.348628	0.553896	1.41854	1.42328	2.19809	1.38646	2.51442	0.646824
													0.647835	0.512135	0.934672	1.6793	1.21863	2.45216	0.64619	0.845299	1.27534
													0.465974	0.776207	1.16376	1.13269	1.49565	1.80405	1.81908	0.928053	0.489864
													0.353528	1.17331	0.405419	2.13047	1.86788	1.92088	0.658244	1.39872	0.571223
													0.467359	0.432547	0.492344	3.01167	1.39923	1.99802	1.59873	0.806643	0.645512
													0.437242	0.372158	0.7713	2.54649	1.41571	1.15018	0.700071	1.56029	0.660904
													0.362055	0.597065	0.95348	1.38979	1.92944	1.73573	1.38236	1.97647	0.712608
													0.465335	0.67953	0.949603	1.12871	1.86118	1.24739	1.07363	1.42822	0.685099
													0.482329	0.995838	0.558524	1.21829	1.19878	2.37294	0.789326	0.821508	0.859469
													0.455981	0.330542	0.579653	1.15838	2.88979	1.19991	0.802961	2.50073	0.649156
													0.377065	0.696621	0.351868	1.14333	1.77708	1.55477	0.956831	1.08179	0.706865
													0.359039	0.703264	0.444061	2.73938	1.63225	2.73389	1.77024	1.03765	0.693041
													0.309044	0.645617	0.911844	1.13897	1.40101	1.17738	0.810432	0.788216	0.605342
													0.52169	0.709085	0.426905	1.55265	1.58895	1.20308	0.736812	0.988775	0.675799
													0.481971	0.486364	0.719304	1.14422	2.65758	1.67813	0.893465	0.855286	0.624603
													0.368764	0.588266	1.01608	1.41517	2.28842	1.44628	1.57784	2.20125	0.640613
													0.362429	0.550604	0.966455	1.21649	1.40127	1.25734	1.694	1.93745	0.667517
													0.420385	0.358075	0.723328	1.15317	1.44888	1.83926	1.87433	1.56647	1.59896
													0.380967	0.463109	0.41878	1.35535	2.69796	1.50422	0.619864	1.19229	1.01498
													0.504126	0.426702	0.374168	2.14259	1.47429	1.59804	1.21991	2.06666	1.16594
													0.503	0.551847	1.46494	1.41582	2.72282	1.42296	0.839034	0.842555	0.883335
													0.513662	0.555312	0.580388	1.14661	2.13086	1.47988	0.762787	0.651453	0.637147
													0.527553	0.429184	0.816319	2.4474	2.61499	1.38028	0.876338	2.16529	0.687153
													0.498555	0.44951	0.521442	1.40325	2.42493	2.38623	0.827923	2.44911	0.639128
													0.52393	0.653969	0.519915	1.50548	1.41137	1.18092	1.00492	2.00929	0.712548
													0.397126	0.291882	0.789596	1.56413	2.64034	1.87093	1.27008	1.25303	0.702692
													0.574332	0.5695	0.532811	1.3463	1.40156	2.34197	0.740669	2.03939	0.711121
													0.374541	0.58184	0.726811	1.67891	2.07966	1.41898	0.871998	0.855326	0.612146
													0.32438	0.84672	0.774454	2.71082	1.79802	1.29973	0.801624	0.579689	0.610786
													0.451057	0.261931	0.371481	1.3599	2.46329	1.45809	1.18275	0.888879	0.688044
													0.767178	0.424696	1.01746	1.69309	1.39397	2.73421	1.47606	1.10418	1.21163
													0.346799	0.343535	0.355715	1.44502	1.37065	1.77779	0.831236	1.14815	0.809515
													0.321611	0.305261	0.339774	1.67338	1.16138	1.17801	1.22811	1.55426	1.17534
													0.528421	0.452415	0.501335	1.99187	1.64319	1.32591	0.696649	1.95641	0.562373
													0.535607	0.515156	0.803384	2.42737	1.66823	1.49548	2.10436	2.36298	0.703023
													0.373184	0.660915	0.626548	1.33447	1.23082	2.29112	1.17847	2.22321	0.676682
													0.324845	0.317023	0.603472	2.28883	1.96872	1.66227	0.745526	2.53036	0.640959
													0.344661	0.68153	0.615833	1.14886	1.74115	1.15648	0.69224	0.795778	0.689771
													0.393757	0.778699	0.575687	2.6083	2.29031	1.30653	1.45171	1.93522	0.713621
													0.320147	0.761389	0.511298	2.31979	2.5537	1.78561	1.39634	0.819593	0.600117
													0.281278	0.406936	0.723122	2.29466	2.02106	1.27258	0.739044	1.77261	0.651352
													0.309052	0.767513	0.392521	1.1221	2.57825	2.71925	0.905469	0.954056	0.66531
													0.44098	0.662273	0.504582	1.14739	1.18106	1.81859	0.646223	1.97607	0.686097
													0.536008	0.604709	0.618227	1.48067	1.2836	1.39429	0.98658	0.594511	0.859121
													0.390501	1.14051	0.521024	1.31636	1.30446	1.16616	0.862481	0.991659	0.638583
													0.322084	0.627442	0.507759	1.21123	1.72224	2.38024	0.734833	2.39942	0.669493
													0.426474	0.350434	0.37538	1.30175	2.29519	1.14885	0.906015	1.00848	0.559273
													0.37298	0.46222	0.305872	1.13028	1.60876	1.31929	0.909409	0.534469	0.672467
													0.717326	0.373975	0.427113	1.62316	1.96611	2.38517	1.00193	2.25885	0.940409
													0.312325	0.462712	0.627504	1.21476	2.88594	2.23445	0.762456	0.674628	1.20404
													0.267897	0.452821	0.596102	1.31096	2.56324	1.27132	1.7563	2.33664	0.59022
													0.392412	0.585691	0.338944	2.0317	1.49846	1.13532	1.91236	1.88307	0.597185
													0.28824	0.389087	0.417946	1.12194	1.94459	3.17714	1.15131	1.32983	0.652529
													0.757023	0.340337	0.60239	1.87227	2.00996	1.40154	1.35799	2.09351	0.708404
													0.347888	0.398828	0.388937	2.19317	3.54981	1.34718	2.01962	1.39022	0.641963
													0.371534	0.458105	0.777293	1.30387	2.42399	1.53763	1.01585	1.36924	0.795112
													0.401696	0.871028	0.352225	1.18195	1.22906	2.45303	0.702413	1.48482	0.638507
													0.431558	0.52672	1.06888	2.07352	2.42116	1.73202	0.66597	0.603959	0.66012
													0.311941	0.98252	0.479904	1.51196	2.2099	1.3551	1.1072	1.51349	0.69973
													0.479778	2.57978	0.385782	1.37071	1.8475	1.42772	0.738891	2.01238	0.568198
													0.533251	0.521306	0.677484	1.15183	1.37964	1.74211	1.8391	1.67922	0.62201
													0.413122	0.384644	0.945837	1.28211	2.15119	2.86072	1.29379	1.9186	0.658069
													0.452093	1.62092	0.512371	1.849	1.70468	2.21505	1.53283	0.835335	0.569953
													0.400433	0.45041	0.784808	1.45773	1.72903	2.87293	0.683761	2.19069	0.810347
													0.390305	0.333362	0.616091	1.22678	1.17648	1.44417	0.84413	1.1459	0.75666
													0.423658	0.35095	0.46653	2.5371	1.97342	1.52733	0.788764	1.32013	0.599738
													0.439536	0.537416	0.552105	2.32954	1.33904	1.57394	1.29732	0.96505	0.610591
													0.440553	0.526311	0.431595	2.20584	1.17091	1.77925	1.93501	1.99759	0.692744
													0.24272	0.481837	0.473525	1.12927	1.52742	2.94669	0.757782	1.72098	0.626065
													0.561689	1.05979	0.463122	1.2036	1.53166	1.39204	0.846555	1.76338	1.16447
													0.412466	0.505432	0.308532	1.13061	1.73124	1.13599	1.16793	0.638814	0.592717
													0.803438	0.360182	0.422009	1.39166	1.2952	1.49305	1.0205	1.45028	0.627866
													0.375097	0.619125	0.634187	1.13449	2.13392	1.24474	1.44347	1.79437	0.827149
													0.406112	0.987795	0.495398	1.3214	1.32589	1.16937	0.649518	0.852179	0.685848
													0.520882	0.537645	0.568288	2.51839	1.61931	1.39396	1.72204	1.58161	0.565607
													0.380756	0.570292	0.774216	1.38706	3.59568	1.83691	1.22642	0.69401	0.604223
													0.470092	0.704656	0.38857	1.65666	3.30022	1.14479	0.60184	0.885869	0.631543
													0.323212	0.443109	0.655969	1.27601	1.20565	1.14307	1.22895	1.54054	0.65812
													0.403383	0.647684	0.526528	1.27336	3.39905	1.23695	0.950262	0.725252	0.622596
													0.410776	0.41434	0.589365	1.12233	3.48049	1.7973	0.734189	0.704647	0.676045
													0.578467	0.343715	0.609424	1.79542	1.24496	1.13277	1.74568	1.54202	0.712295
													0.375696	0.467507	0.499887	1.19828	1.37516	1.9668	1.86527	1.81834	0.516106
													0.632126	0.814828	0.614331	2.56768	1.14986	1.64175	1.02514	1.38435	0.609174
													0.459832	0.654945	0.347145	1.21671	1.22104	1.78818	0.821621	2.37889	0.611718
													0.495814	0.369402	0.848019	2.63905	2.5664	1.14126	0.924804	2.07862	0.690712
													0.524616	0.533446	1.11885	2.01949	1.47375	1.37702	0.812586	0.711498	0.614349
													0.290547	0.466376	0.334857	1.42652	1.41936	1.56054	1.17809	0.837467	0.793625
													0.878507	1.10273	0.432049	1.15189	1.15002	1.67679	1.30626	1.41055	0.598768
													0.449633	3.98761	0.437033	2.69048	1.13889	1.34012	0.672603	1.44671	1.03473
													0.320493	0.384319	0.37903	1.40674	1.30523	1.14945	0.699819	0.885623	0.71537
													0.475863	0.393989	0.659128	1.5667	1.66151	1.57801	0.700707	0.67618	0.564554
													0.405664	1.61634	0.318005	1.17734	1.42113	1.34446	1.25897	1.53176	0.65036
													0.89162	0.356496	0.400995	1.13711	1.29798	1.17294	1.29953	1.77374	0.66592
													0.47549	2.34333	0.62959	1.30645	1.766	1.14816	0.789945	1.34794	0.652202
													0.325155	1.36455	0.537672	2.22269	1.13641	1.60148	0.747131	1.5052	0.647642
													0.403152	0.343119	0.348064	1.87564	1.23312	1.42298	0.674869	1.3923	0.603931
													0.353112	0.396573	0.587786	1.17649	1.12139	1.95206	0.73405	1.602	0.696272
													0.336636	0.440484	0.524704	2.30034	2.63808	2.49679	0.88231	0.810635	0.630683
													0.374833	0.632304	1.31261	2.08665	1.3632	3.6566	0.730943	2.06399	0.794413
													0.331093	0.327799	0.512048	1.15547	1.19582	1.29166	0.767381	1.48988	0.681904
													0.438761	0.395322	0.505723	2.26329	1.20836	1.77227	0.842642	2.31098	0.582408
													0.408357	0.491213	0.425436	1.74956	1.48234	2.61085	0.93273	0.972071	0.559275
													0.41972	0.35782	1.21573	2.4931	1.39115	1.1993	0.739433	1.16682	0.694132
													0.611626	0.457893	0.548052	1.5481	1.14584	1.39757	0.748203	2.43958	0.789844
													0.286645	0.350796	0.340832	1.39401	1.13309	1.45063	1.78898	1.1856	0.681817
													0.655102	0.320322	0.460725	2.04873	1.30631	1.59251	1.20011	2.16319	0.609155
													0.419117	1.10427	0.7887	1.16923	1.25061	2.02426	0.805572	1.37998	0.578185
													0.845557	0.483371	0.613691	1.21897	1.27664	1.74994	0.688774	1.16206	0.649419
													0.335475	0.329508	0.564287	1.40594	1.51469	1.11641	0.710871	2.06424	0.621191
													0.696219	1.68066	0.291338	2.99977	1.37219	1.18722	1.83513	2.08611	0.817708
													0.291288	0.597105	0.378512	2.23639	1.19807	1.14133	1.06683	1.53697	0.839595
													0.41476	0.361897	0.536879	1.11424	1.14591	1.19475	1.37631	2.2044	0.965307
													0.56481	0.479256	0.395349	1.47657	2.04073	1.216	0.79307	2.40509	0.640472
													0.39756	0.427849	0.706787	1.37644	2.86994	1.33124	0.759974	0.815428	0.660675
													0.677883	0.97901	0.562192	1.12239	1.17973	1.47801	1.19711	1.00718	0.639146
													0.484836	0.41958	0.791594	2.08725	1.39417	1.41391	0.816091	1.76213	0.60719
													0.439488	0.483038	0.351622	1.32465	3.40752	1.44441	0.681302	2.36726	0.685693
													0.515849	0.51126	0.681795	1.71775	1.2931	1.20289	0.87952	2.11616	0.681695
													0.299872	0.361153	0.565142	1.14544	2.34716	1.11683	0.753788	2.6944	0.631957
													0.497124	1.26515	0.346064	1.21444	1.88151	1.4081	0.691204	0.550148	0.631962
													0.293714	0.667507	0.369726	1.36329	1.65283	1.29944	0.711909	0.700929	0.616417
													0.37707	0.63334	0.62708	1.98719	1.64923	1.44013	1.2705	0.704791	1.16448
													0.301175	0.760119	0.348062	1.23075	1.31391	1.46807	0.965817	1.92256	0.642695
													0.467937	0.568987	0.619691	1.13378	1.7229	1.98498	1.03697	1.28371	0.650271
													0.53563	0.434376	0.456787	1.79002	1.21302	3.62645	0.73953	2.4871	0.695424
													0.422804	0.473138	0.330833	2.31608	1.3892	1.42622	0.835901	0.680957	0.518191
													0.491607	0.40389	0.805969	1.9155	1.48547	1.40309	2.03272	1.28897	0.598555
													0.392577	0.352702	0.451237	1.11785	1.16357	1.12807	0.737596	2.20616	0.54324
													0.385135	0.715495	0.314473	1.10166	2.24753	1.34656	2.22817	1.04879	0.704572
													0.300546	0.417864	0.350814	1.24872	1.14384	1.30455	1.9753	0.691074	0.794451
													0.311448	0.335739	0.701965	1.18501	2.26455	2.10003	0.780624	2.78469	0.865772
													0.476515	0.4459	0.866407	1.12662	3.20478	1.14106	0.770857	0.735686	0.589678
													0.533828	0.404662	0.546925	1.26607	1.22474	1.32458	0.724757	0.732513	0.614461
													0.36852	0.479258	0.358932	1.13239	1.14143	1.14726	0.719527	0.918516	0.633995
													0.307513	0.58414	0.889658	1.37975	1.86718	1.17995	0.666019	2.42995	0.62947
													0.527087	0.300985	1.16915	3.02368	1.24166	1.48677	0.690586	2.08069	0.615132
													0.337525	1.03112	0.502407	1.14945	1.96785	1.24099	0.633646	1.63224	0.646145
													0.345517	0.499684	0.392138	1.3564	3.08314	1.20284	0.607	0.64634	0.687268
													0.483639	0.358724	0.44577	1.10993	1.74992	1.79217	1.83678	1.87756	0.600436
													0.643721	0.323734	0.782496	1.12529	2.7686	1.96652	1.22762	0.806282	0.649686
													0.371328	0.576136	0.458974	1.12236	1.15751	1.17564	0.760637	1.49356	0.673728
													0.598508	0.952991	0.494314	1.13607	1.4405	2.39877	0.789953	0.695125	0.586122
													0.342058	0.74114	1.67256	1.42068	1.71572	1.16724	0.768758	2.3099	0.667914
													0.428942	0.38853	0.465639	1.39746	3.5043	1.1269	0.614517	0.551668	0.62765
													0.410802	0.662141	0.427662	1.12152	1.6645	1.27576	0.653291	1.45985	0.708693
													0.294841	0.311675	0.445276	1.11919	1.93297	3.45251	0.656171	0.812937	0.677966
													0.402777	0.355004	0.338366	1.13783	1.15595	1.1241	1.46495	1.47464	0.576073
													1.72711	1.07732	0.30286	1.32256	2.37876	1.36335	0.913112	1.93244	0.531249
													0.519677	0.682361	0.446188	1.13194	2.61764	1.16807	0.807608	0.763496	0.632598
													0.329683	0.295598	0.471712	1.54066	1.2728	1.16492	0.603913	2.16699	0.682092
													0.319874	0.330835	0.396746	1.12315	2.52707	1.25351	0.800815	2.20016	0.593769
													0.346534	0.306712	0.546798	1.26697	2.00353	1.33862	1.49669	1.40447	0.575956
													0.475547	0.470914	1.12319	1.12867	1.40912	2.33284	0.936353	2.41661	0.559964
													0.51792	0.583199	0.370384	2.22381	2.42542	1.36424	0.955322	1.68844	0.67828
													0.374839	0.846078	0.519357	1.93427	1.99002	1.14535	0.630415	1.23965	0.587163
													0.345334	0.465761	0.338817		2.21663	1.13759	0.978553	1.22933	0.627299
													0.290988	0.382958	0.381675		2.13756	1.1463	0.69312	0.688005	1.4044
													0.770935	0.568331	0.431121		2.40241	1.27854	0.68361	1.4372	0.668964
													0.399859	0.444976	0.423519		1.13376	2.55798	0.804691	2.94301	0.785844
													0.550447	0.687011	0.566599		2.82583	1.13512	0.715228	2.13341	0.579527
													0.340096	0.494094	0.640607		1.23932	1.19869	1.04212	0.754259	0.57589
													0.542879	0.469561	0.339812		1.11043	1.16704	0.755088	1.47886	0.551758
													0.622895	0.440706	0.475427		1.20869	1.28923	0.593769	2.21365	0.626975
													0.361766	0.953385	0.433969		1.17444	1.24637	0.851199	1.47625	0.666073
													0.572458	1.22073	0.296149		1.18715	1.69286	0.749164	2.81286	0.584738
													0.500253	0.502163	0.664073		1.88135	1.14449	0.622339	0.785287	0.663202
													0.28377	0.345724	0.413998		1.15627	1.87009	0.577025	2.09861	0.588458
													0.349316	0.470343	0.582275		1.40234	1.36087	0.907637	0.734625	0.622926
													0.494449	0.665153	0.499125		1.33273	1.29108	1.6877	1.78656	0.577152
													0.391205	0.432365	0.539352		1.1918	2.3994	0.624338	1.83801	0.51407
													0.46555	4.16469	0.696758		1.2741	1.12471	0.656204	0.696916	1.00195
													0.535518	0.367563	0.778724		2.37485	1.19647	0.779613	1.95735	0.661652
													0.655427	0.463169	0.470616		1.4474	1.30239	0.723107	1.93747	0.647474
													0.412122	0.559398	0.520069		1.60718	1.16817	0.680697	2.82049	0.702215
													0.550212	0.43064	0.484474		1.25466	1.24454	0.70414	1.27208	0.628104
													0.314004	0.465035	0.855077		1.89393	1.54271	0.607102	1.96717	0.508008
													0.357842	0.301471	0.288336		3.09763	1.96946	0.640546	1.19227	0.545184
													0.608302	0.581574	0.331679		1.14503	1.16636	0.583796	0.524889	0.453643
													0.303077	0.346692	0.607177		1.3311	1.13898	1.9705	0.589264	0.585986
													0.349982	0.307717	0.465637		1.25236	1.11678	1.75166	0.85028	0.587673
													0.351402	0.789721	2.68581		1.11982		0.83403	1.03796	0.494583
													0.322958	0.348731	0.319284		2.14419		0.653029	0.55523	0.622859
													0.441113	0.367242	0.48939		2.70795		0.635736	0.63837	0.623624
													0.420775	0.28034	0.301632		1.2598		0.629626	0.720662	0.542283
													0.399654	0.607555	0.914063		1.21183		1.30632	0.620526	0.735517
													0.310015	0.397264	0.296526		2.37764		1.74615	2.15729	0.558839
													0.697536	0.328258	0.561597		1.83735		0.654015	0.71973	0.55229
													0.557918	0.257091	0.318195		1.69757		0.730727	0.790119	0.667093
													0.451094	0.66914	0.486718		1.26804		1.59302	1.28874	0.605148
													0.873889	0.514709	0.547476		2.60818		0.849448	2.12379	0.633551
													0.390967	0.590347	0.402768		1.31149		1.38471	1.00638	0.669916
													0.426926	0.318092	0.534573		1.46648		0.741332	0.858664	0.546357
													0.397406	0.72864	0.371705		1.48446		0.688114	2.07821	0.589739
													0.369629	0.354245	0.413844		1.2477		1.22272	0.613178	0.669541
													0.392376	0.410197	0.313917		1.12413		0.573787	0.692335	0.598994
													0.662252	0.451519	0.421301		1.99678		0.782946	0.486368	1.30663
													0.832235	0.321261	0.673802		1.11333		2.06177	0.67607	1.19228
													0.355837	0.477396	1.00703		2.13589		0.53167	1.67638	0.584578
													0.438257	0.366308	0.382675		1.41461		0.991682	0.894197	0.761467
													0.684525	0.328111	0.495524		1.22903		1.73881	1.60893	0.569807
													0.395556	0.427837	0.704166		1.62775		0.62231	1.84362	0.523015
													0.573898	0.888822	0.297466		1.7388		0.838664	1.65065	0.527237
													0.504228	0.356538	0.488943		2.65196		0.690223	0.878069	0.548221
													0.404655	0.393851	1.01022		1.15027		2.0904	0.653909	0.892202
													0.324922	0.949575	0.786272		2.11054		0.89483	0.713696	0.537371
													0.323541	0.361886	1.12966		1.62145		1.36266	1.1552	0.488751
													0.443085	0.357327	0.292476		1.24385		0.754658	2.08087	0.506957
													0.292937	1.02533	0.360568		1.10775		0.961148	1.70421	0.671751
													0.804204	0.368385	0.927429		1.11751		1.54302	1.50689	0.768413
													0.922589	0.580885	0.565675		3.02157		0.686931	2.34685	0.617093
													0.323194	0.370356	1.11913		1.6993		0.776385	1.99226	0.599606
													3.72397	0.469896	0.458861		1.108		0.562729	0.825075	0.598194
													0.531695	0.446774	0.829246		1.31319		0.592187	0.635427	0.58391
													0.368826	0.482627	0.376888		1.24411		1.5076	0.69406	0.622631
													0.426396	0.303073	0.817311		1.81307		0.718774	0.735746	0.753808
													0.696041	0.362407	0.703832		1.17045		0.683553	0.891311	0.532853
													0.459908	0.557159	0.522048		1.12123		1.60861	0.596528	0.460195
													0.419201	0.414568	0.393088		1.18117		0.626771	2.04005	0.454094
													0.639732	0.462227	0.551977		1.67089		0.688944	1.81102	0.545955
													0.4406	0.375271	0.552667		1.29307		1.31475	0.786821	0.510263
													0.544641	0.611852	0.694718		1.31302		0.829672	2.50427	0.62663
													0.425333	0.589167	0.525382		1.38269		0.701297	1.77663	0.642443
													0.388042	0.646415	0.466862		1.08837		0.562529	1.93121	0.561702
													0.292119	0.47187	0.678392				0.61485	0.612151	0.650402
													0.537232	0.704211	0.320173				1.32687	0.868367	0.766818
													0.334824	0.572513	1.50621				0.766453	1.87919	0.692503
													0.463638	0.649872	0.484222				0.97329	1.93651	0.427371
													0.447056	0.503216	1.56121				0.611191	1.47669	0.566527
													0.258457	0.449839	0.35885				0.635722	1.59234	0.584312
													0.365297	0.346444	0.446034				1.00598	2.2421	0.569258
													0.372041	0.413001	0.316387				0.731133	0.905415	0.620297
													0.381771	0.270164	0.465081				1.76825	1.22348	0.696229
													0.344433	0.664839	0.41404				0.603934	1.20772	0.548578
													0.27157	0.346818	0.367118				0.676411	1.54012	0.585949
													0.495834	0.425459	0.534265				0.63201	1.74788	0.815672
													0.338786	0.467528	0.630726				1.68536	0.683622	0.554168
													0.539962	0.776328	0.37993				1.00757	0.83176	0.720399
													0.34683	2.8112	0.368064				0.632299	0.533377	0.586531
													0.467511	0.480281	0.757695				0.526334	0.619067	0.562824
													0.352754	0.276562	0.949274				0.588019	0.558195	0.712177
													0.409673	0.606058	0.311554				0.606581	0.926924	0.60339
													0.487018	0.259459	0.437906				1.7318	1.67921	0.580426
													0.440261	0.298473	0.379234				0.765133	2.15532	1.04444
													1.06594	0.49259	0.61068				0.731507	0.698341	0.57305
													0.543459	0.294388	0.646108				0.851304	1.571	0.582639
													0.520502	0.502198	1.16722				0.657919	2.31166	0.680098
													0.538856	0.573333	0.396581				0.526907	1.31848	0.559047
													0.664845	0.272209	0.340808				1.09015	1.44825	0.648162
													0.35909	0.480819	0.547185				0.633378	1.09965	0.497605
													0.331216	0.319044	0.431786				0.95356	0.50465	0.620075
													0.665269	0.349214	0.564551				0.766439	1.14983	0.693122
													0.761256	0.90653	0.504051				0.532052	1.17808	0.598952
													0.331071	0.329435	0.425358				1.09965	0.546951	0.569682
													0.830182	0.625372	0.526878				0.567153	1.19931	0.507678
													0.297734	0.463946	0.32681				0.667107	2.51393	0.610234
													1.45748	0.383959	0.418559				0.556921	0.593552	0.6424
													0.351026	0.27217	0.406924				0.956712	0.843783	0.59947
													0.472117	0.312842	1.04222				0.701668	1.41485	0.602238
													0.363421	4.36911	0.389561				0.629981	0.539041	1.28766
													0.488367	0.753832	0.459461				0.686562	2.74742	0.708625
													0.597736	0.302515	0.469604				0.708221	1.4068	1.15225
													1.05569	0.394347	0.2989				0.547308	0.799456	0.959383
													0.627679	0.300275	0.541353				0.546757	1.2817	0.533854
													0.431571	0.714722	0.486582				0.893201	1.54066	0.542457
													0.430542	0.449855	0.473106				2.2869	0.532872	0.581011
													0.445916	0.4554	0.327556				1.45179	1.89752	0.520752
													0.491447	0.845917	0.393426				2.02889	1.21226	0.519508
													0.405133	0.599289	0.373372				0.702145	0.602326	0.522192
													0.376979	0.315926	0.306267				0.841423	0.672795	0.585781
													0.347973	0.719456	0.38484				0.614627	1.67944	0.531062
													0.319114	0.86576	0.357604				0.752733	1.53121	0.579399
													0.55179	0.241859	0.498967				0.813456	0.579735	0.555381
													0.37733	0.257441	0.375994				0.563673	1.70433	0.596347
													0.596738	1.07026	0.622202				0.614027	1.02514	1.2365
													0.29657	0.321589	0.444415				0.629187	0.839123	0.587158
													0.408965	0.266389	0.761683				0.609667	0.89682	1.10881
													0.732635	0.372218	0.347201				0.566896	1.79618	0.511946
													0.476211	0.348645	0.543607				0.496908	0.948871	0.576507
													0.353778	0.692131	0.369324				1.85412	1.38038	0.573156
													0.328252	0.533027	0.476133				0.748479	0.800399	0.602776
													0.73559	0.426411	0.611826				0.672743	0.691559	0.616839
													0.367314	0.405326	0.568921				2.2554	2.33699	0.657551
													0.496528	0.313758	0.490747				1.44972	1.67466	0.489746
													0.803344	0.418001	0.600792				0.541193	0.886309	0.63881
													0.314677	0.56537	0.564901				0.664157	0.624739	0.668646
													0.404164	0.23038	0.431447				0.680817	2.38744	0.512205
													0.297544	0.538731	0.426645				0.556764	0.645043	0.45047
													0.379822	0.710474	0.262741				0.739773	3.07463	0.445053
													0.684381	0.316076	0.380106				1.268	0.581973	1.34392
													0.289087	0.262818	0.425526				0.821527	1.12493	0.591379
													0.484696	0.322868	0.503751				2.22059	1.57612	0.666607
													0.602358	0.431292	0.358948				0.716734	2.40634	0.509829
													0.504541	0.65949	0.607716				0.712819	2.05757	0.721928
													0.330854	0.431181	0.682427				0.635018	0.726753	0.442984
													0.491557	0.561992	0.526102				0.640365	0.541865	0.731496
													0.382004	0.718223	0.477779				0.728247	2.14116	0.613863
													0.393796	0.525013	0.412532				0.755862	0.70713	0.542077
													0.377338	0.417393	0.426598				0.841041	0.609183	0.522262
													0.35038	0.33038	0.537271				0.546581	0.686935	0.590354
													0.486532	0.319114	0.391044				0.567172	0.650625	0.484533
													0.447678	0	0.445899				0.532196	0.485927	1.58757
													0.274153	0	0.456649				0.517355	2.11046	0.547546
													0.29034	0	0.337414				0.820753	0.665559	0.504772
													0.364492	0	0.407772				0.549762	0.491655	0.498819
													0.376912	0	0.21862				0.649906	0.790875	0.571046
													0.290419	0	0.344449				1.12936	0.740003	0.536315
													0.396479	0	0.3985				0.657999	0.597215	0.590249
													0.312937	0	0.696363				0.577846	0.664544	0.533873
													0.238802	0	0.680595				0.609755	1.73993	0.657717
													0.683856	0	0.418619				0.671693	0.524155	0.614457
													0.334549	0	0.308435				0.7662	1.03025	0.598768
													0.590469	0	0.484403				0.585783	2.01746	0.533617
													0.388879	0	0.487196				0.714245	0.764731	0.591491
													0.920021	0	0.431962				0.646224	2.12194	0.571553
													0.45482	0	0.333737				0.669791	0.562663	0.524833
													0.384813	0	0.357312				0.496371	1.0792	0.494214
													0.336465	0	0.40612				0.521446	2.10873	0.542071
													0.466608	0	0.510596				0.765791	1.44066	1.51975
													0.577382	0	0.633868				0.69505	1.22488	0.531728
													0.670761	0	0.397172				0.773729	0.595117	1.33942
													0.411764	0	0.321158				0.72621	2.46494	0.733151
													0.555465	0	0.466953				1.03931	0.611708	0.513682
													0.429057	0	0.387827				0.59163	1.31357	0.56141
													0.319643	0	0.823149				0.683395	0.914749	0.583737
													0.293121	0	0.419009				0.655433	0.735032	0.475018
													0.578405	0	0.733662				0.63615	0.839601	0.556924
													0.512537	0	0.849391				1.17182	0.928858	0.917019
													0.449474	0	0.330622				0.543168	0.556332	0.489724
													1.66147	0	0.359816				0.604085	1.41038	1.43065
													0.514006	0	0.273264				1.11692	1.66114	0.563967
													0.324587	0	0.345246				0.703079	1.90442	1.49499
													0.655343	0	0.37823				1.90934	0.488677	0.526648
													0.570756	0	0.478351				0.814833	0.63431	1.09718
													0.51236	0	0.349135				0.61764	1.31207	0.53252
													0.531441	0	0.785401				0.55514	1.91175	1.45658
													0.297796	0	0.336301				0.626071	0.810871	0.559899
													0.335818	0	1.43439				0.531809	1.46833	0.46805
													0.792762	0	0.415662				1.85438	0.779575	0.656179
													0.303119	0	0.519048				0.61405	0.722448	0.494427
													0.427058	0	0.422276				0.542436	1.20917	0.514134
													0.351912	0	0.433663				0.683276	1.29591	0.526864
													0.7579	0	0.5437				1.52115	0.557694	0.671009
													0.352903	0	0.47423				1.4573	0.464928	0.484383
													0.552273	0	0.760896				0.585337	0.884575	0.520709
													0.368135	0	0.479583				0.807234	1.47705	0.444681
													0.691013	0	0.51877				0.702502	1.62296	0.543447
													0.41468	0	0.318862				0.636885	1.02865	0.464883
													0.290684	0	0.292246				0.592919	0.620755	0.54054
													0.399645	0	0.472123				0.940091	0.511378	0.556568
													0.614933	0	1.31781				0.489537	2.16454	0.557566
													0.421428	0	0.276092				0.567179	0.78467	0.481905
													0.387025	0	0.401279				0.552992	0.643133	0.62277
													0.551602	0	0.534694				0.524708	0.646146	0.93506
													0.399735	0	0.592129				1.81872	0.575544	0.498964
													0.409558	0	0.52864				1.42761	0.501412	1.00365
													0.36836	0	0.382374				0.6526	0.567817	0.438967
													0.301771	0	0.565144				0.83216	0.840671	0.580509
													0.472564	0	1.63853				0.74704	0.519371	0.45651
													0.373867	0	0.512507				1.56788	0.472289	0.372096
													0.368796	0	0.362406				0.475254	1.90091	0.442948
													0.426211	0	0.387018				0.536656	2.59198	0.537364
													0.363807	0	0.56584				1.24433	0.556075	0.779111
													0.363668	0	0.571159				0.529744	0.558266	0.513142
													0.354573	0	0.475153				0.607483	0.764471	0.476871
													0.411163	0	0.533652				1.9643	0.527401	0.449137
													0.332482	0	0.76807				0.491973	1.06185	1.39673
													0.334192	0	0.347978				0.529652	0.594466	0.427683
													0.462883	0	0.450141				0.706904	0.552955	0.442681
													0.46592	0	0.531798				0.643688	1.93797	0.43134
													0.979665	0	0.547551				0.671228	0.465706	0.54139
													0.978888	0	0.394245				0.518167	2.5096	0.403626
													0.357838	0	0.278446				0.556442	0.484236	0.56384
													0.290506	0	0.354617				0.466801	0.445365	0.538025
													0.712894	0	0.554452				0.652685	0.955363	0.507749
													0.34648	0	0.334489				0.489729	0.508375	1.16355
													0.487269	0	0.395677				0.573724	0.677735	0.520706
													0.382909	0	0.228357				0.615938	2.32723	0.529059
													0.341954	0	0.414461				0.837696	1.5694	0.815233
													0.733221	0	0.417531				0.70223	0.70185	0.4696
													0.379722	0	0.32692				0.535777	1.81894	0.499354
													0.341071	0	0.472374				1.57976	0.622403	0.515306
													0.48327	0	0.559777				0.527554	0.458781	1.20197
													0.322198	0	0.625816				0.590259	0.511647	0.535557
													0.509698	0	0.442778				0.58057	2.13931	0.552405
													0.419441	0	0.313514				1.73193	0.420752	0.588351
													0.287124	0	0.348704				0.563426	1.18535	0.461073
													0.329514	0	4.68048				0.78932	2.0402	0.505287
													0.658085	0	0.287771				0.530034	0.664227	0.501386
													0.400613	0	0.539307				0.523734	0.682532	0.557883
													0.360997	0	0.904653				0.527811	0.543693	1.05461
													0.557904	0	0.496796				0.635665	0.568354	0.48846
													0.640839	0	0.327148				0.488022	2.32146	0.48251
													0.529622	0	0.565045				0.496377	0.444502	0.410002
													0.609785	0	0.333082				0.579834	0.514288	0.381998
													0.299182	0	0.480983				0.890245	0.656988	0.460657
													0.286653	0	0.429552				2.06293	0.527864	0.57303
													0.877816	0	0.468212				1.84599	2.3209	0.381757
													0.299259	0	0.301315				0.554627	2.37501	0.443866
													0.761987	0	1.27224				0.569751	1.06559	0.602953
													0.448035	0	0.540507				0.765453	1.90661	0.459843
													0.32913	0	0.427578				0.733029	0.592254	0.513474
													0.315397	0	0.333063				0.550945	0.451701	1.40768
													0.448298	0	0.908849				2.60995	0.580943	0.463671
													0.313256	0	0.252846				0.538371	0.590889	0.485326
													0.305654	0	0.402433				0.595765	0.503705	0.534114
													0.348065	0	0.397025				0.508571	0.542579	0.432663
													0.400193	0	0.409605				0.54432	0.648793	0.412623
													0.855431	0	0.603647				0.943947	0.663026	0.38741
													0.543664	0	0.328098				0.528164	0.654544	0.696778
															0.460276				0.641947	0.849198	0.554062
															0.240003				0.528695	1.00831	0.568845
															0.463709				0.595733	0.47363	0.979285
															0.448224				0.490177	0.61018	0.426875
															0.302119				0.513265	1.7095	0.448816
															0.274719				0.594575	1.13802	0.400178
															0.384171				0.550126	1.55173	0.930529
															0.362771				0.609802	0.674996	0.803695
															0.365302				0.539965	0.703729	0.40508
															0.373442				0.524341	2.55335	0.539752
															0.34591				0.546617	0.422088	0.910016
															0.518943				0.766641	2.29691	0.424614
															0.59361				0.822255	0.754385	0.439995
															0.436624				0.517095	0.54314	0.498031
															0.329409				0.583337	0.43332	0.444566
															0.491216				0.482781	2.17446	0.416247
															0.359873				0.636848	0.735567	0.965139
															0.273363				0.537383	0.490666	0.45341
															0.431317				0.532866	0.669516	0.417131
															0.497219				0.565203	0.865116	0.390613
															0.553073				0.955009	0.461402	0.439354
															0.432021				0.403428	2.53725	0.560964
															0.437136				0.589648	0.416164	0.403354
															0.385062				0.693838	0.837443	0.472351
															0.336144				0.758318	0.796864	0.540281
															0.335486				0.957299	0.667156	0.461558
															0.505809				1.04577	1.10666	0.447355
															0.455184				0.584909	0.640413	0.432513
															0.455281				0.427317	1.87318	0.450129
															0.400353				0.495866	0.414445	0.431348
															0.397015				0.86032	0.400058	0.452762
															0.478064				0.726189	1.1016	0.399434
															0.670205				0.448764	0.621988	0.782429
															0.486786				0.469537	0.511443	0.430664
															0.397216				0.49058	0.557174	0.385564
															0.429482				0.448224	1.23636	0.520224
															0.478699				0.52266	0.547288	0.869678
															0.556478				0.442155	0.56993	0.476708
															0.287353				0.625172	0.587747	0.489049
															0.618507				0.622611	1.90457	0.564126
															0.495181				0.48547	0.601027	0.365915
															0.30505				0.430445	0.435945	0.504768
															0.397047				0.980748	0.923764	0.450505
															0.684229				0.485916	0.460473	0.399031
															1.60652				0.453615	0.456282	1.3371
															0.575985				1.4075	1.68564	0.467233
															0.452566				0.447421	0.767469	0.893874
															0.269878				0.633594	0.551553	0.420127
															0.359783				1.41052	1.70027	0.394931
															0.41951				0.674001	0.433455	0.409137
															0.475323				0.798834	0.49218	0.389944
																			1.9418	0.557819	0.405566
																			1.33652	1.49345	0.512152
																			0.510488	0.461202	0.357533
																			0.401625	0.60555	0.482067
																			1.0761	0.421438	0.474363
																			0.977725	0.600532	0.405229
																			2.27538	0.418447	0.450311
																			0.456402	0.733351	0.62871
																			0.632232	0.538879	0.665167
																			0.561495	1.98387	0.418523
																			0.578223	0.703367	0.446368
																			0.475335	0.434596	0.417195
																			0.724293	0.568224	0.429717
																			0.471661	0.741921	0.43858
																			0.558207	1.4382	0.370699
																			0.439175	0.475116	0.382137
																			0.542999	0.724696	0.386956
																			0.600753	0.546621	0.417441
																			0.408171	0.445697	0.384398
																			0.725854	0.608215	0.376606
																			0.566159	0.330482	0.613989
																			0.498035	0.365817	0.435965
																			0.55932	0.415965	0.43743
																			0.450897	1.19014	0.42716
																			0.488842	0.440207	0.390596
																			0.471823	0.539602	0.36031
																			0.403523	0.74646	0.388475
																			0.496765	2.44385	0.392997
																			0.616071	0.517941	0.511693
																			0.489463	1.30093	0.387123
																			0.945358	0.89659	0.469088
																			0.568465	0.562523	0.407981
																			0.508742	0.62881	0.35758
																			0.422937	0.436783	0.405029
																			0.603039	0.425564	0.376888
																			0.481516	0.851643	0.461811
																			0.489246	0.376469	0.346197
																			0.53471	1.57661	0.428887
																			0.490744	0.568044	0.389226
																			0.565459	0.522966	0.422701
																			0.483282	0.571572	0.397679
																			0.475127	2.19758	0.375406
																			0.806849	0.638473	0.433673
																			0.438154	1.51256	0.439335
																			0.463953	0.445154	0.360477
																			0.376801	1.85288	0.405067
																			0.43387	0.542128	0.401833
																			0.433783	0.595245	0.359233
																			0.724879	0.538209	0.575679
																			0.564341	0.426255	0.745547
																			0.464187	0.472142	0.544091
																			0.472204	0.386152	0.391219
																			0.709768	2.22526	0.468522
																			0.48509	1.39471	0.524526
																			0.506922	0.54804	0.440811
																			0.941713	0.651035	0.371325
																			0.421197	0.381658	0.372117
																			0.739836	0.433958	0.35708
																			0.439872	0.424767	0.393841
																			0.419448	0.43929	0.416619
																			0.344929	0.445386	0.403172
																			0.499674	0.723304	0.380937
																			0.414514	0.703062	0.43499
																			0.507166	1.6993	0.330527
																			0.474657	0.518568	0.361091
																			0.448618	0.56648	0.455032
																			0.407033	0.559499	0.353575
																			0.398973	0.438108	0.419758
																			0.669318	0.449277	0.325362
																			0.518461	0.572919	0.367621
																			0.419062	2.12063	0.380266
																			1.61602	0.438753	0.36676
																			0.515534	1.10761	0.343851
																			0.45412	0.565712	0.314264
																			0.482182	0.298492	0.329257
																			0.386032	0.463705	0.378097
																			0.524281	0.469602	0.373344
																			0.454382	0.674652	0.326249
																			0.475379	0.480966	0.411463
																			2.20083	0.280833	0.312792
																			0.419129	0.251448	0.389071
																			0.369991	0.311721	0.322861
																			0.812539	0.271483	0.371748
																			0.436686	0.482487	0.413839
																			0.513744	0.330569	0.375169
																			0.408185	0.496006	0.306125
																			0.606899	0.325979	0.345608
																			0.636307	0.387558	0.326752
																			0.436453	0.473836	0.458914
																			1.39505	0.41819	0.373055
																			0.519976	0.358155	0.356596
																			0.999081	0.363451	0.440432
																			0.382171	0.386576	0.395442
																			0.467825	0.655676	0.372405
																			0.515312	0.437233	0.35318
																			0.433363	0.408443	0.372069
																			0.462144	0.369504	0.433801
																			0.529619	0.388201	0.355842
																			0.433261	0.689996	0.40152
																			0.457879	1.46	0.336674
																			0.493805	0.363803	0.391555
																			0.497331	0.411586	0.375706
																			0.518164	0.296731	0.369705
																			0.579977	0.34685	0.315835
																			0.474479	0.55892	0.424495
																			0.416248	0.578107	0.366954
																			0.432264	0.451036	0.336868
																			0.478327	0.558937	0.359502
																			0.424892	0.467954	0.408434
																			0.470167	0.44194	0.384527
																			0.992161	0.460681	0.399535
																			0.384347	0.476806	0.456191
																			1.67487	0.483115	0.384914
																			0.415785	0.409457	0.338745
																			0.486367	0.566927	0.306394
																			0.489201	0.3895	0.360556
																			1.23637	0.661643	0.345742
																			0.59257	0.343778	0.328387
																			0.660021	1.38189	0.407653
																			0.909696	0.51317	0.314104
																			0.415936	0.465133	0.447456
																			0.441682	0.559794	0.329447
																			1.42005	0.366563	0.325257
																			0.39813	0.389167	0.32402
																			0.341265	0.277922	0.371893
																			0.41963	0.409112	0.362902
																			0.480447	0.364599	0.291719
																			0.386918	0.48395	0.41149
																			0.470569	0.641114	0.327222
																			0.777815	1.32073	0.330417
																			0.429162	0.349367	0.316181
																			0.486619	0.369402	0.325494
																			0.420081	0.338133	0.321855
																			1.04508	0.295526	0.327615
																			0.430867	1.0103	0.386088
																			1.21094	0.446692	0.348318
																			0.403123	0.638009	0.34391
																			0.428397	0.374815	0.330465
																			0.405107	0.288634	0.308566
																			0.464085	0.657062
																			0.457981	0.364662
																			0.38456	0.532579
																			0.410033	0.93906
																			0.433603	0.417439
																			0.470783	0.371027
																			0.471414	0.661956
																			0.520857	0.380212
																			0.444897	0.441185
																			0.432229	0.653775
																			0.371862	0.357341
																			0.443561	0.418906
																			0.418963	0.627739
																			0.404059	0.710439
																			0.369816	0.512874
																			0.575852	0.326334
																			0.406424	0.838746
																			0.567099	0.326048
																			0.444123	0.44914
																			0.891044	0.392304
																			0.350333	0.359839
																			0.513701	0.360996
																			0.443106	0.395465
																			0.418611	0.395461
																			0.40642	0.687882
																			0.401266	0.734802
																			0.367649	0.43286
																			0.454175	0.471065
																			0.461376	0.355988
																			0.390529	0.333507
																			0.486824	0.433733
																			1.69418	0.503764
																			0.38768	0.345806
																			0.44304	0.387702
																			0.384777	0.380465
																			0.5366	0.294279
																			0.439665	0.349147
																			0.456446	0.383454
																			0.428476	0.41147
																			0.477634	0.386274
																			0.563201	0.577285
																			0.384412	0.318661
																			0.379617	0.394902
																			0.364494
																			0.499595
																			0.4734
																			0.396743
																			0.601755
																			0.379022
																			0.411337
																			0.398852
																			0.434923
																			0.469827
																			0.366295
																			0.463966
																			0.473386
																			0.390575
																			0.377162
																			0.346795
																			0.361461
																			0.420962
																			0.389052
																			0.422773
																			0.487277
																			0.6996
																			0.354938
																			0.429175
																			0.430801
																			0.363478
																			0.417594
																			0.369999
																			0.399677
																			0.462028
																			0.544689
																			0.344062
																			0.414044
																			0.507683
																			0.479421
																			0.369884
																			0.403688
																			0.377782
																			0.373546
																			0.489442
																			0.329027
																			0.367511
																			0.355156
																			0.344169
																			0.377362
																			0.37652
																			0.446386
																			0.365958
[truncated: 58 more rows]

## Sheet: SupplFigure5
Suppl. Fig. 5	Dhh1 + GTP	Diameter [nm]	Volume-based fraction [%] 1	Volume-based fraction [%] 2	Volume-based fraction [%] 3	Volume-based fraction [%] 4	Volume-based fraction [%] 5		Dhh1(48-425) only	Diameter [nm]	Volume-based fraction [%] 1	Volume-based fraction [%] 2	Volume-based fraction [%] 3	Volume-based fraction [%] 4	Volume-based fraction [%] 5		Dhh1(48-425) + ATP	Diameter [nm]	Volume-based fraction [%] 1	Volume-based fraction [%] 2	Volume-based fraction [%] 3	Volume-based fraction [%] 4	Volume-based fraction [%] 5		Dhh1(48-425) + GTP	Diameter [nm]	Volume-based fraction [%] 1	Volume-based fraction [%] 2	Volume-based fraction [%] 3	Volume-based fraction [%] 4	Volume-based fraction [%] 5		Dhh1(DQAD) only	Diameter [nm]	Volume-based fraction [%] 1	Volume-based fraction [%] 2	Volume-based fraction [%] 3	Volume-based fraction [%] 4	Volume-based fraction [%] 5		Dhh1(DQAD) + ATP	Diameter [nm]	Volume-based fraction [%] 1	Volume-based fraction [%] 2	Volume-based fraction [%] 3	Volume-based fraction [%] 4	Volume-based fraction [%] 5		Dhh1(DQAD) + GTP
Dynamic Light Scattering		0.4	0	0	0	0	0			0.4	0	0	0	0	0			0.4	0	0	0	0	0			0.4	0	0	0	0	0			0.4	0	0	0	0	0			0.4	0	0	0	0	0
full-length Dhh1		0.463	0	0	0	0	0			0.463	0	0	0	0	0			0.463	0	0	0	0	0			0.463	0	0	0	0	0			0.463	0	0	0	0	0			0.463	0	0	0	0	0
+ different nucleotides		0.536	0	0	0	0	0			0.536	0	0	0	0	0			0.536	0	0	0	0	0			0.536	0	0	0	7.72	0			0.536	0	0	0	0	0			0.536	0	0	0	0	0
		0.621	0	0	0	0	0			0.621	0	0	0	0	0			0.621	0	0	0	0	0			0.621	0	2.51	0	21.7	0			0.621	0	0	0	0	0			0.621	0	0	0	0	0
		0.719	0	0	0	0	0			0.719	0	0	0	0	0			0.719	0	0	0	0	0			0.719	0	9.76	0	24.8	0			0.719	0	0	0	0	0			0.719	0	0	0	0	0
		0.833	0	0	0	0	0			0.833	0	0	0	0	0			0.833	0	0	0	0	0			0.833	0	17.4	0	18.3	0			0.833	0	0	0	0	0			0.833	0	0	0	0	0
		0.965	0	0	0	0	0			0.965	0	0	0	0	0			0.965	0	0	0	0	0			0.965	0	20.1	0	12.2	0			0.965	0	0	0	0	0			0.965	0	0	0	0	0
		1.12	0	0	0	0	0			1.12	0	0	0	0	0			1.12	0	0	0	0	0			1.12	0	17.7	0	7.36	0			1.12	0	0	0	0	0			1.12	0	0	0	0	0
		1.29	0	0	0	0	0			1.29	0	0	0	0	0			1.29	0	0	0	0	0			1.29	1.04	12.8	0	4.01	0			1.29	0	0	0	0	0			1.29	0	0	0	0	0
		1.5	0	0	0	0	0			1.5	0	0	0	0	0			1.5	0	0	0	0	0			1.5	4.33	7.74	0.588	1.93	0			1.5	0	0	0	0	0			1.5	0	0	0	0	0
		1.74	0	0	0	0	0			1.74	0	0	0	0	0			1.74	0	0	0	0	0			1.74	8.57	3.88	2.6	0.788	0			1.74	0	0	0	0	0			1.74	0	0	0	0	0
		2.01	0	0	0	0	0			2.01	0	0	0	0	0			2.01	0	0	0	0	0			2.01	11.6	1.57	5.6	0.25	0			2.01	0	0	0	0	0			2.01	0	0	0	0	0
		2.33	0	0	0	0	0.709			2.33	0	0	0	0	0			2.33	0	0	0	0	0			2.33	12.7	0.541	8.45	0.0506	0			2.33	0	0	0	0	0			2.33	0	0	0	0	0
		2.7	0	0.833	0.303	0	3.35			2.7	0	0	0	0	0			2.7	0	0	0	0	0			2.7	12.3	0.308	10.5	0.00964	0.353			2.7	0	0	0	0	0			2.7	0	0	0	0	0
		3.12	0	3.69	2.1	1.02	7.54			3.12	0.732	0	0	0	0			3.12	0	0	0	0	0			3.12	11	0.442	11.5	0.028	2.36			3.12	0	0	0	0	0			3.12	0	0	0	0	0
		3.62	0.822	7.85	6.02	4.38	11.4			3.62	3.66	1.25	0	0.918	0			3.62	0	0	0	0	0			3.62	9.29	0.653	11.6	0.0654	6.65			3.62	0	0	0	0	0			3.62	0	0	0	0	0
		4.19	3.91	11.4	10.4	8.99	13.4			4.19	8.54	5.38	0	4.54	1.75			4.19	0	0	0	0	0			4.19	7.57	0.795	10.8	0.102	11.3			4.19	0	0	0	0	0			4.19	0	0	0	0	0
		4.85	8.78	13.2	13.4	12.6	13.6			4.85	12.9	10.9	0.962	10.3	7.05			4.85	0	0	0	0	0			4.85	5.98	0.828	9.49	0.123	14.2			4.85	0	0	0	0	0			4.85	0	0	0	0	0
		5.61	13	13.3	14.2	14.1	12.4			5.61	14.9	14.8	4.64	15	13.2			5.61	0	0	0	0	0			5.61	4.58	0.767	7.89	0.127	14.8			5.61	0	0	0	0	0.176			5.61	0	0	0	0	0
		6.5	15	12.1	13.2	13.8	10.4			6.5	14.6	15.7	10.4	16.5	16.6			6.5	0	0	0	0	0			6.5	3.42	0.648	6.24	0.118	13.5			6.5	0	3.37	3.11	0.541	4.2			6.5	4.18	2.26	0	3.33	2.69
		7.53	14.7	10.2	11.3	12.1	8.17			7.53	12.6	14.3	14.9	15.2	16.5			7.53	0	0	0	0	0			7.53	2.49	0.509	4.72	0.0996	11.1			7.53	3.07	12.7	12.2	5.78	14			7.53	15.9	12	6.46	14	12.8
		8.72	12.7	8.14	8.92	9.83	6.13			8.72	10	11.7	16.4	12.3	14			8.72	0	0	0	0	0			8.72	1.76	0.376	3.42	0.0787	8.54			8.72	11.7	21.5	21.4	16.7	22.2			8.72	25.7	24.9	21.3	24.9	25
		10.1	10.1	6.15	6.67	7.5	4.4			10.1	7.42	8.77	15.1	9.09	10.8			10.1	0	0	0	0	0			10.1	1.22	0.262	2.38	0.0586	6.15			10.1	20	22.9	23.4	24.1	22.4			10.1	23.7	27.4	28.7	25.1	26.4
		11.7	7.45	4.45	4.75	5.43	3.05			11.7	5.2	6.18	12.2	6.22	7.57			11.7	0	0	0	0	0			11.7	0.816	0.174	1.6	0.0415	4.2			11.7	21.8	18.1	18.5	22.4	17			11.7	14	18	21.2	16.2	16.8
		13.5	5.16	3.09	3.25	3.75	2.05			13.5	3.48	4.14	9.07	4	4.98			13.5	0	0	0	0	0			13.5	0.534	0.11	1.03	0.0281	2.73			13.5	17.9	11.2	11.3	15.4	10.2			13.5	5.11	7.13	9.16	6.73	6.42
		15.7	3.38	2.07	2.13	2.49	1.34			15.7	2.24	2.65	6.24	2.44	3.1			15.7	0	0	0	0	0			15.7	0.34	0.0659	0.642	0.0182	1.7			15.7	11.8	5.47	5.39	8.15	4.9			15.7	0.889	1.33	1.93	1.58	1.15
		18.2	2.1	1.34	1.35	1.59	0.847			18.2	1.4	1.64	4.04	1.43	1.84			18.2	0	0	0	0	0			18.2	0.211	0.0377	0.385	0.0113	1.01			18.2	6.42	2.01	1.89	3.27	1.8			18.2	0	0	0.0557	0.133	0
		21	1.24	0.834	0.831	0.973	0.524			21	0.852	0.994	2.48	0.808	1.05			21	0	0	0	0	0			21	0.128	0.0205	0.222	0.00676	0.58			21	2.84	0.488	0.423	0.897	0.447			21	0	0	0	0	0
		24.4	0.69	0.503	0.494	0.576	0.316			24.4	0.509	0.591	1.46	0.449	0.59			24.4	0	0	0	0	0			24.4	0.0752	0.0105	0.123	0.00388	0.317			24.4	0.969	0.0566	0.0416	0.126	0.0556			24.4	0	0	0	0	0
		28.2	0.364	0.294	0.284	0.328	0.186			28.2	0.301	0.35	0.826	0.25	0.328			28.2	0	0	0	0	0			28.2	0.0433	0.00502	0.0647	0.00214	0.165			28.2	0.223	0	0	0	0			28.2	0	0	0	0	0
		32.7	0.18	0.165	0.157	0.18	0.107			32.7	0.178	0.208	0.455	0.144	0.187			32.7	0	0	0	0	0			32.7	0.0243	0.0022	0.0324	0.00113	0.0814			32.7	0.0253	0	0	0	0			32.7	0	0	0	0	0
		37.8	0.0818	0.0894	0.0843	0.0944	0.06			37.8	0.106	0.126	0.248	0.088	0.112			37.8	0	0	0	0	0			37.8	0.0134	0.000854	0.0152	0.000564	0.0377			37.8	0.00804	0	0	0	0.0114			37.8	0	0	0	0	0
		43.8	0.0337	0.0463	0.0434	0.0472	0.0327			43.8	0.0648	0.0788	0.136	0.058	0.0721			43.8	0	0	0	0	0			43.8	0.00722	0.000276	0.00663	0.000267	0.0163			43.8	0.0439	0.000346	0.00921	0.0109	0.0518			43.8	0	0	0	0	0
		50.7	0.012	0.0229	0.0213	0.0223	0.0174			50.7	0.0407	0.0511	0.0777	0.0412	0.0502			50.7	0	0	0	0	0			50.7	0.00387	6.49e-05	0.00262	0.000118	0.00648			50.7	0.111	0.0162	0.0452	0.051	0.113			50.7	0	0	0	0	0
		58.8	0.00348	0.0106	0.00992	0.00977	0.00893			58.8	0.0265	0.0344	0.0476	0.0307	0.0371			58.8	0	0	0	0	0			58.8	0.00208	1.05e-05	0.000939	4.86e-05	0.00245			58.8	0.183	0.0652	0.105	0.114	0.167			58.8	0	0	0	0	0
		68.1	0.000704	0.00458	0.00431	0.0039	0.00443			68.1	0.018	0.024	0.0318	0.0236	0.0284			68.1	0	0	0	0	0			68.1	0.00115	1.24e-05	0.000352	1.9e-05	0.00106			68.1	0.233	0.13	0.163	0.171	0.197			68.1	0	0	0	0	0
		78.8	7.08e-05	0.00178	0.0017	0.00135	0.00211			78.8	0.0126	0.0172	0.0232	0.0184	0.0221			78.8	0	0	0	0	0			78.8	0.000681	2.91e-05	0.000225	8.16e-06	0.000748			78.8	0.252	0.18	0.198	0.205	0.202			78.8	0	0	0	0	0
		91.3	0	0.000589	0.000588	0.000379	0.000949			91.3	0.00919	0.0127	0.018	0.0144	0.0174			91.3	0	0	0	0	0			91.3	0.000443	4.55e-05	0.000261	5.32e-06	0.000803			91.3	0.247	0.202	0.207	0.214	0.19			91.3	0	0	0	0	0
		106	0	0.000149	0.000163	7.22e-05	0.000398			106	0.00694	0.00967	0.0146	0.0114	0.0139			106	0	0	0	0	0			106	0.000325	5.74e-05	0.000334	5.5e-06	0.000937			106	0.228	0.201	0.198	0.205	0.17			106	0	0	0	0	0
		122	0	2.15e-05	3.01e-05	6.3e-06	0.00015			122	0.00547	0.00762	0.0124	0.00926	0.0113			122	0	0	0	0	0			122	0.000269	6.54e-05	0.000406	6.62e-06	0.00107			122	0.204	0.186	0.179	0.188	0.149			122	0	0	0	0	0
		142	5.98e-06	2.87e-07	2.38e-06	0	4.77e-05			142	0.00457	0.00633	0.0111	0.00782	0.00958			142	0	0	0	0	0			142	0.000249	7.24e-05	0.000478	8.1e-06	0.0012			142	0.184	0.167	0.16	0.172	0.132			142	0	0	0	0	0
		164	3.77e-05	2.87e-06	0	0	1.1e-05			164	0.00419	0.00574	0.0107	0.00713	0.00875			164	0	0	0	0	0			164	0.000262	8.29e-05	0.000577	1.02e-05	0.00139			164	0.174	0.151	0.146	0.163	0.123			164	0	0	0	0	0
		190	0.000122	1.71e-05	1.14e-06	1.96e-07	1.32e-06			190	0.00422	0.00569	0.0112	0.00705	0.00865			190	0	0	0	0	0			190	0.000304	9.93e-05	0.000722	1.32e-05	0.0017			190	0.174	0.14	0.138	0.161	0.123			190	0	0	0	0	0
		220	0.000282	5.4e-05	8.24e-06	4.88e-06	0			220	0.0044	0.00584	0.0121	0.00716	0.00877			220	0	0	0	0.839	0			220	0.000367	0.00012	0.000903	1.7e-05	0.00207			220	0.175	0.125	0.127	0.16	0.124			220	0	0	0	0	0
		255	0.000541	0.000125	3.01e-05	2.59e-05	0			255	0.00463	0.00602	0.013	0.00727	0.00887			255	1.27	1.22	0	8.21	0			255	0.000447	0.000143	0.00111	2.14e-05	0.0025			255	0.172	0.104	0.112	0.153	0.124			255	0	0	0	0	0
		295	0.000931	0.000245	7.89e-05	8.02e-05	9.26e-07			295	0.00493	0.00626	0.014	0.0074	0.00897			295	6.93	7.05	2.37	24.4	0.688			295	0.00055	0.000171	0.00137	2.67e-05	0.00301			295	0.165	0.0784	0.0915	0.142	0.122			295	0	0	0	0	0
		342	0.00151	0.000439	0.000172	0.000191	6.51e-06			342	0.00534	0.0066	0.0151	0.00759	0.0091			342	17.6	18.3	11.8	34.7	6.58			342	0.00069	0.000206	0.00169	3.36e-05	0.00366			342	0.156	0.0519	0.0687	0.128	0.121			342	0	0	0	0	0
		396	0.00232	0.000729	0.00033	0.000386	2.37e-05			396	0.00579	0.00694	0.0163	0.00772	0.00912			396	27.2	28	25.9	24.7	20.3			396	0.000866	0.000246	0.00208	4.18e-05	0.00443			396	0.142	0.0276	0.0448	0.109	0.117			396	0	0.00165	0	0	0
		459	0.00334	0.00113	0.000572	0.00069	6.14e-05			459	0.00611	0.00707	0.0169	0.00754	0.00875			459	27	26.8	31.8	7.11	31.3			459	0.00106	0.000287	0.00248	5.05e-05	0.00521			459	0.119	0.01	0.0227	0.0837	0.108			459	0	0.0131	0	0	0
		531	0.00468	0.00169	0.000938	0.00116	0.000134			531	0.00634	0.00703	0.0171	0.00711	0.00804			531	15.9	14.9	21.5	0	26.9			531	0.0013	0.00033	0.00293	6.02e-05	0.00604			531	0.0908	0.00175	0.00758	0.0557	0.0949			531	0	0.0503	0.015	0.00697	0.00886
		615	0.00662	0.00253	0.00153	0.00192	0.00027			615	0.00667	0.00702	0.0172	0.00663	0.00724			615	4.12	3.64	6.36	0	12.1			615	0.00163	0.000388	0.00353	7.33e-05	0.00717			615	0.0622	0	0.0012	0.0307	0.0808			615	0.0102	0.134	0.0873	0.0495	0.0614
		712	0.00924	0.00374	0.00242	0.00307	0.000498			712	0.00697	0.00691	0.017	0.00598	0.00623			712	0	0	0.197	0	2.17			712	0.00206	0.000456	0.00426	8.92e-05	0.0085			712	0.0357	0	0	0.0122	0.065			712	0.0645	0.275	0.253	0.169	0.205
		825	0.0121	0.00516	0.00355	0.00452	0.000822			825	0.0068	0.00625	0.0154	0.00484	0.00473			825	0	0	0	0	0			825	0.00247	0.000504	0.00484	0.000102	0.0095			825	0.0143	0	0	0.00247	0.0454			825	0.203	0.455	0.5	0.376	0.447
		955	0.0147	0.0066	0.00481	0.00615	0.00123			955	0.00601	0.00502	0.0123	0.00333	0.00295			955	0	0	0	0	0			955	0.00277	0.000515	0.00511	0.000109	0.00985			955	0.0028	0	0	0	0.0253			955	0.438	0.628	0.766	0.631	0.735
		1110	0.0172	0.00817	0.00628	0.00805	0.00175			1110	0.00491	0.00359	0.00865	0.00189	0.00143			1110	0	0	0	0	0			1110	0.00301	0.000503	0.00517	0.000111	0.00975			1110	0	0	0	0	0.0102			1110	0.755	0.762	0.998	0.88	1
		1280	0.0202	0.0101	0.00819	0.0105	0.00245			1280	0.00377	0.00228	0.00532	0.000827	0.000479			1280	0	0	0	0	0			1280	0.00329	0.000483	0.00518	0.000113	0.00954			1280	0	0	0	0	0.00244			1280	1.13	0.841	1.17	1.08	1.2
		1480	0.0242	0.0128	0.0109	0.014	0.00346			1480	0.0027	0.00122	0.00269	0.000235	8.1e-05			1480	0	0	0	0	0			1480	0.00367	0.000463	0.00523	0.000115	0.00935			1480	0	0	0	0	0.000205			1480	1.53	0.85	1.28	1.19	1.29
		1720	0.0299	0.0168	0.0149	0.0192	0.005			1720	0.00173	0.00047	0.000956	2.95e-05	0			1720	0	0	0	0	0			1720	0.00424	0.000444	0.00533	0.000119	0.00922			1720	0	0	0	0	0			1720	1.91	0.777	1.34	1.18	1.24
		1990	0.0331	0.0195	0.0179	0.023	0.00626			1990	0.000885	9.34e-05	0.000172	0	0			1990	0	0	0	0	0			1990	0.0044	0.000379	0.00487	0.00011	0.00812			1990	0	0	0	0	0			1990	1.94	0.572	1.22	0.939	0.945
		2300	0.0286	0.0176	0.0168	0.0215	0.00607			2300	0.00028	0	0	0	0			2300	0	0	0	0	0			2300	0.00357	0.000244	0.0034	7.77e-05	0.00541			2300	0.000384	0	0	0.00206	0			2300	1.39	0.285	0.886	0.489	0.46
		2670	0.0202	0.0131	0.0129	0.0166	0.00484			2670	3.36e-05	0	0	0	0			2670	0	0	0	0	0			2670	0.00234	0.000115	0.00181	4.23e-05	0.00271			2670	0.00292	0.00247	0.0029	0.0089	0			2670	0.686	0.11	0.571	0.145	0.114
		3090	0.0131	0.00893	0.00915	0.0117	0.00353			3090	0	0	0	0	0			3090	0	0	0	0	0			3090	0.0014	4.4e-05	0.000824	1.98e-05	0.00112			3090	0.00952	0.014	0.0157	0.0197	0			3090	0.239	0.106	0.434	0.0509	0.0311
		3580	0.00832	0.006	0.00635	0.00812	0.00252			3580	0	0	0	0	0			3580	0	0	0	0	0			3580	0.000818	1.3e-05	0.000325	8.09e-06	0.00038			3580	0.0179	0.0346	0.0376	0.0297	0			3580	0.0496	0.181	0.405	0.0962	0.0848
		4150	0.00525	0.00397	0.00434	0.00553	0.00176			4150	0	0	0	0	0			4150	0	0	0	0	0			4150	0.000471	2.85e-06	0.000111	2.9e-06	0.000101			4150	0.0241	0.0557	0.0595	0.035	0			4150	0.0237	0.261	0.402	0.18	0.177
		4800	0.00332	0.00264	0.00297	0.00379	0.00123			4800	0	0	0	0	0			4800	0	0	0	0	0			4800	0.000268	2.66e-07	2.59e-05	7.33e-07	1.33e-05			4800	0.0285	0.0742	0.0784	0.0376	0			4800	0.0696	0.33	0.41	0.263	0.27
		5560	0.00191	0.00157	0.00181	0.0023	0.000759			5560	0	0	0	0	0			5560	0	0	0	0	0			5560	0.000142	0	3.56e-06	1.1e-07	0			5560	0.0233	0.0643	0.0677	0.0295	0			5560	0.0874	0.282	0.319	0.237	0.248
		6440	0.000563	0.000472	0.000547	0.000695	0.000231			6440	0	0	0	0	0			6440	0	0	0	0	0			6440	4e-05	0	0	0	0			6440	0.00809	0.0228	0.024	0.01	0			6440	0.0358	0.0995	0.109	0.0855	0.0902
		7460	0	0	0	0	0			7460	0	0	0	0	0			7460	0	0	0	0	0			7460	0	0	0	0	0			7460	0	0	0	0	0			7460	0	0	0	0	0
		8630	0	0	0	0	0			8630	0	0	0	0	0			8630	0	0	0	0	0			8630	0	0	0	0	0			8630	0	0	0	0	0			8630	0	0	0	0	0
[truncated: 6 more columns]

## Sheet: SupplFigure_7
Suppl. Fig. 7a	50 nm tracers						Suppl. Fig. 7d	FITC-NPs	Distance [µm]	Intensity [AU]	mCherry-droplets	Distance [µm]	Intensity [AU]		Suppl. Fig. 7e	No spin	2 min spin, 145 x g	5 min spin, 570 x g
DDM			Theoretical	Estimated			representative		0	23		0	4.074		1/Relative diffusivities	1/Relative Diffusivity [-]	1/Relative Diffusivity [-]	1/Relative Diffusivity [-]
water-glycerol	Vfrac_water	Vfrac_glycerol	Viscosity	Viscosity			intensity profile		0.013505	24.638		0.116211	4.69		droplets vs. wet areas	2.23904	1.0148	14.4397
solutions	[-]	[-]	[Pa s]	[Pa s]	error		protein and		0.02701	37.456		0.232422	2.133			1.15612	0.663868	21.1844
50 nm / 70 nm	0.7	0.3	0.0026472	0.00280492	0.000502686		tracers		0.0405149	51.807		0.348633	2.749			1.1665	0.467796	12.8998
tracers	0.5	0.5	0.0071257	0.00765622	0.00130756				0.0540199	13.128		0.464844	2.118			1.05797	0.605276	0.726942
	0.3	0.7	0.028284	0.0289407	0.00470783				0.0675249	30.797		0.581055	3.152			0.996665	0.966122	10.9719
	0.2	0.8	0.070865	0.0623052	0.0122221				0.0810299	17.338		0.697266	3.58			1.16444	0.948491	2.99312
	0.1	0.9	0.22383	0.227154	0.0368167				0.0945349	28.897		0.813477	2.487			1.26926	1.739	0.604356
									0.10804	23.04		0.929688	3.41			0.783693	0.43528	15.3864
									0.121545	35.536		1.0459	2.854			3.66054	0.431272	0.449126
	70 nm tracers								0.13505	29.714		1.16211	4.715			1.08345	0.862551	0.454658
			Theoretical	Estimated					0.148555	47.252		1.27832	2.827			0.92157	1.02393	0.320192
	Vfrac_water	Vfrac_glycerol	Viscosity	Viscosity					0.16206	23.516		1.39453	2.785			0.56019	0.969517	0.366117
	[-]	[-]	[Pa s]	[Pa s]	error				0.175565	41.641		1.51074	2.03			0.944189	+ 4 arrested droplets	0.266376
	1	0	0.0009135	0.000893846	0.00015745				0.18907	7.973		1.62695	6.238			0.918378		0.729695
	0.8	0.2	0.0017759	0.00169532	0.000310299				0.202575	15.829		1.74316	4.134			0.715784		0.544516
	0.6	0.4	0.0041852	0.00392196	0.000646395				0.21608	19.622		1.85938	1.929			1.33423		+ 2 arrested droplets
	0.5	0.5	0.0071257	0.00772614	0.00129756				0.229585	17.537		1.97559	8.65			0.84856
	0.4	0.6	0.013341	0.0154064	0.00248214				0.24309	30.795		2.0918	3.839			1.00601
									0.256595	37.305		2.20801	2.589			1.09296
									0.2701	17.619		2.32422	4.383			0.979429
									0.283605	38.352		2.44043	4.958			0.870614
									0.29711	28.926		2.55664	4.782			0.827883
									0.310615	46.139		2.67285	5.567			1.1765
									0.32412	42.225		2.78906	4.443			0.907477
									0.337625	28.971		2.90527	4.862			0.816832
									0.35113	18.744		3.02148	5.869			0.978755
									0.364635	18.096		3.1377	13.037			1.06816
									0.378139	10.181		3.25391	15.169			+ 3 arrested droplets
									0.391644	25.821		3.37012	27.395
									0.405149	5.173		3.48633	36.175
									0.418654	37.375		3.60254	35.832
									0.432159	49.162		3.71875	122.493
									0.445664	68.068		3.83496	132.098
									0.459169	49.432		3.95117	166.785
									0.472674	128.606		4.06738	183.466
									0.486179	101.16		4.18359	176.984
									0.499684	111.518		4.2998	205.808
									0.513189	73.691		4.41602	198.58
									0.526694	105.729		4.53223	207.405
									0.540199	86.123		4.64844	203.253
									0.553704	48.192		4.76465	195.116
									0.567209	89.346		4.88086	211.221
									0.580714	83.055		4.99707	232.065
									0.594219	109.855		5.11328	250.7
									0.607724	99.11		5.22949	234.886
									0.621229	67.067		5.3457	243.458
									0.634734	29.737		5.46191	236.013
									0.648239	53.481		5.57812	241.098
									0.661744	46.918		5.69434	247.064
									0.675249	46.574		5.81055	244.649
									0.688754	67.417		5.92676	237.183
									0.702259	49.323		6.04297	228.386
									0.715764	103.268		6.15918	243.417
									0.729269	99.952		6.27539	240.425
									0.742774	152.315		6.3916	240.446
									0.756279	111.527		6.50781	230.207
									0.769784	59.972		6.62402	240.308
									0.783289	53.987		6.74023	232.666
									0.796794	83.477		6.85645	243.893
									0.810299	102.447		6.97266	254.777
									0.823804	44.591		7.08887	250.282
									0.837309	43.153		7.20508	247.154
									0.850814	52.661		7.32129	254.787
									0.864319	114.691		7.4375	252.3
									0.877824	135.971		7.55371	249.302
									0.891329	114.11		7.66992	239.219
									0.904834	81.816		7.78613	249.949
									0.918339	42.328		7.90234	248.339
									0.931844	112.285		8.01855	237.773
									0.945349	93.928		8.13477	230.527
									0.958854	64.521		8.25098	237.935
									0.972359	61.867		8.36719	239.83
									0.985864	58.876		8.4834	249.119
									0.999369	50.451		8.59961	254.821
									1.01287	72.215		8.71582	254.609
									1.02638	83.906		8.83203	254.606
									1.03988	55.2		8.94824	242.056
									1.05339	43		9.06445	234.248
									1.06689	78.562		9.18066	255
									1.0804	63.523		9.29688	254.394
									1.0939	40.526		9.41309	240.885
									1.10741	28.581		9.5293	243.247
									1.12091	90.324		9.64551	246.722
									1.13442	74.216		9.76172	239.32
									1.14792	84.579		9.87793	236.274
									1.16143	76.263		9.99414	236.61
									1.17493	126.169		10.1104	239.761
									1.18844	37.151		10.2266	236.091
									1.20194	27.225		10.3428	253.631
									1.21545	61.461		10.459	248.897
									1.22895	73.38		10.5752	247.232
									1.24246	24.511		10.6914	245.703
									1.25596	58.824		10.8076	241.667
									1.26947	61.707		10.9238	247.826
									1.28297	64.132		11.04	250.495
									1.29648	80.608		11.1562	247.717
									1.30998	77.913		11.2725	249.245
									1.32349	65.499		11.3887	254.214
									1.33699	61.828		11.5049	254.235
									1.3505	89.229		11.6211	251.6
									1.364	49.726		11.7373	244.663
									1.37751	64.27		11.8535	241.444
									1.39101	67.019		11.9697	242.633
									1.40452	94.132		12.0859	244.105
									1.41802	61.628		12.2021	236.504
									1.43153	86.384		12.3184	251.234
									1.44503	62.829		12.4346	242.972
									1.45854	69.02		12.5508	246.103
									1.47204	62.683		12.667	249.257
									1.48555	94.212		12.7832	248.119
									1.49905	116.546		12.8994	255
									1.51256	123.465		13.0156	252.99
									1.52606	52.502		13.1318	230.858
									1.53957	72.599		13.248	240.765
									1.55307	43.233		13.3643	254.766
									1.56658	71.143		13.4805	239.131
									1.58008	58.017		13.5967	237.323
									1.59359	82.802		13.7129	226.867
									1.60709	79.5		13.8291	233.111
									1.6206	46.597		13.9453	254.745
									1.6341	169.867		14.0615	248.521
									1.64761	107.9		14.1777	247.381
									1.66111	164.959		14.2939	245.504
									1.67462	159.4		14.4102	250.155
									1.68812	154.009		14.5264	250.958
									1.70163	86.944		14.6426	245.578
									1.71513	90.073		14.7588	242.82
									1.72864	150.366		14.875	231.485
									1.74214	140.263		14.9912	242.961
									1.75565	120.598		15.1074	250.69
									1.76915	200.734		15.2236	253.092
									1.78266	76.405		15.3398	254.776
									1.79616	74.945		15.4561	254.04
									1.80967	78.755		15.5723	251.626
									1.82317	76.285		15.6885	252.005
									1.83668	62.46		15.8047	253.733
									1.85018	53.298		15.9209	241.366
									1.86369	59.842		16.0371	236.268
									1.87719	38.545		16.1533	235.544
									1.8907	128.112		16.2695	229.303
									1.9042	108.688		16.3857	228.337
									1.91771	89.088		16.502	237.383
									1.93121	76.201		16.6182	243.097
									1.94472	90.333		16.7344	246.42
									1.95822	133.903		16.8506	237.893
									1.97173	94.897		16.9668	247.081
									1.98523	90.064		17.083	241.644
									1.99874	81.462		17.1992	236.717
									2.01224	84.808		17.3154	235.854
									2.02575	57.298		17.4316	238.601
									2.03925	43.233		17.5479	223.748
									2.05276	58.154		17.6641	241.159
									2.06626	104.035		17.7803	240.252
									2.07977	79.846		17.8965	246.585
									2.09327	81.477		18.0127	244.136
									2.10678	44.061		18.1289	251.516
									2.12028	76.5		18.2451	232.026
									2.13379	91.892		18.3613	224.432
									2.14729	87.056		18.4775	235.931
									2.1608	103.144		18.5938	226.897
									2.1743	68.763		18.71	249.369
									2.18781	70.349		18.8262	247.989
									2.20131	85.23		18.9424	254.199
									2.21482	93		19.0586	254.196
									2.22832	87.216		19.1748	254.554
									2.24183	67.307		19.291	255
									2.25533	138.251		19.4072	251.848
									2.26884	85.144		19.5234	238.784
									2.28234	28.688		19.6396	235.305
									2.29585	76.29		19.7559	240.036
									2.30935	82.506		19.8721	237.71
									2.32286	155.965		19.9883	231.912
									2.33636	73.658		20.1045	240.001
									2.34987	30.575		20.2207	244.525
									2.36337	140.312		20.3369	229.466
									2.37688	73.622		20.4531	245.247
									2.39038	25.514		20.5693	250.004
									2.40389	74.836		20.6855	235.653
									2.41739	69.787		20.8018	232.671
									2.4309	96.772		20.918	237.16
									2.4444	89.552		21.0342	238.68
									2.45791	94.732		21.1504	252.143
									2.47141	44.438		21.2666	228.683
									2.48492	107.62		21.3828	223.737
									2.49842	84.24		21.499	235.693
									2.51193	74.051		21.6152	244.356
									2.52543	121.344		21.7314	249.715
									2.53894	75.421		21.8477	247.901
									2.55244	75.66		21.9639	225.644
									2.56595	71.542		22.0801	244.835
									2.57945	55.939		22.1963	222.089
									2.59296	150.675		22.3125	222.929
									2.60646	59.203		22.4287	253.148
									2.61997	83.788		22.5449	242.279
									2.63347	109.225		22.6611	230.148
									2.64698	71.833		22.7773	232.503
									2.66048	64.409		22.8936	218.515
									2.67399	67.009		23.0098	212.12
									2.68749	113.87		23.126	225.096
									2.701	69.236		23.2422	223.106
									2.7145	61.32		23.3584	214.225
									2.72801	66.286		23.4746	211.734
									2.74151	58.137		23.5908	218.528
									2.75502	73.162		23.707	180.346
									2.76852	102.846		23.8232	170.853
									2.78203	106.284		23.9395	131.059
									2.79553	98.453		24.0557	63.571
									2.80904	71.764		24.1719	53.266
									2.82254	57.581		24.2881	21.5
									2.83605	44.156		24.4043	15.606
									2.84955	15.566		24.5205	12.591
									2.86306	32.864		24.6367	8.62
									2.87656	19.917		24.7529	8.981
									2.89007	12.195		24.8691	3.339
									2.90357	65.411		24.9854	5.122
									2.91708	40.8		25.1016	4.706
									2.93058	37.267		25.2178	3.425
									2.94409	62.721		25.334	6.486
									2.95759	35.774		25.4502	6.088
									2.9711	17.211		25.5664	4.905
									2.9846	8.471		25.6826	6.384
									2.99811	22.519		25.7988	4.119
									3.01161	67.39		25.915	3.794
									3.02512	25.549		26.0312	4.993
									3.03862	15.728		26.1475	3.057
									3.05213	7.48		26.2637	2.324
									3.06563	6.654		26.3799	1.458
									3.07914	15.78		26.4961	3.285
									3.09264	13.158		26.6123	3.893
									3.10615	18.827		26.7285	2.43
									3.11965	45.12		26.8447	2.36
									3.13316	9.286		26.9609	4.81
									3.14666	38.099		27.0771	4.251
									3.16017	34.202		27.1934	3.16
									3.17367	47.405		27.3096	2.682
									3.18718	29.5		27.4258	2.958

## Sheet: SupplFigure_8
Suppl. Fig. 8b	droplet 1		droplet 2		droplet 3		droplet 4		droplet 5		droplet 6		droplet 7		droplet 8		droplet 9		droplet 10
ISFs of	𝛥t [s]	f(q, 𝛥t) [-]	𝛥t [s]	f(q, 𝛥t) [-]	𝛥t [s]	f(q, 𝛥t) [-]	𝛥t [s]	f(q, 𝛥t) [-]	𝛥t [s]	f(q, 𝛥t) [-]	𝛥t [s]	f(q, 𝛥t) [-]	𝛥t [s]	f(q, 𝛥t) [-]	𝛥t [s]	f(q, 𝛥t) [-]	𝛥t [s]	f(q, 𝛥t) [-]	𝛥t [s]	f(q, 𝛥t) [-]
10 droplets	0.00393236	0.99926	0.00393236	1.07669	0.00393236	0.993393	0.00393236	0.998263	0.00393236	0.993444	0.00393236	1.00054	0.00393236	0.99359	0.00393236	1.00037	0.00393236	0.998702	0.00393236	0.998782
	0.00495055	0.998814	0.00495055	0.979439	0.00495055	0.992162	0.00495055	0.998178	0.00495055	0.995089	0.00495055	1.00042	0.00495055	0.995144	0.00495055	1.0003	0.00495055	0.998348	0.00495055	0.999549
	0.00623238	0.998459	0.00623238	0.948034	0.00623238	0.989418	0.00623238	0.997583	0.00623238	0.992915	0.00623238	1.0003	0.00623238	0.991493	0.00623238	1.00029	0.00623238	0.99793	0.00623238	0.999063
	0.0078461	0.998062	0.0078461	0.960828	0.0078461	0.985799	0.0078461	0.996634	0.0078461	0.988686	0.0078461	1.00016	0.0078461	0.985163	0.0078461	1.00026	0.0078461	0.997392	0.0078461	0.997926
	0.00987765	0.997492	0.00987765	0.996174	0.00987765	0.981946	0.00987765	0.995483	0.00987765	0.984164	0.00987765	0.999958	0.00987765	0.978686	0.00987765	1.00017	0.00987765	0.996678	0.00987765	0.99674
	0.0124352	0.996617	0.0124352	1.03243	0.0124352	0.978476	0.0124352	0.994285	0.0124352	0.981094	0.0124352	0.999646	0.0124352	0.974556	0.0124352	0.999956	0.0124352	0.995733	0.0124352	0.996102
	0.015655	0.995325	0.015655	1.04869	0.015655	0.972679	0.015655	0.992878	0.015655	0.978086	0.015655	0.99939	0.015655	0.970432	0.015655	0.999646	0.015655	0.994598	0.015655	0.995841
	0.0197085	0.993824	0.0197085	1.02083	0.0197085	0.961038	0.0197085	0.99089	0.0197085	0.971069	0.0197085	0.999393	0.0197085	0.960292	0.0197085	0.99938	0.0197085	0.993286	0.0197085	0.994285
	0.0248115	0.9923	0.0248115	1.00854	0.0248115	0.954342	0.0248115	0.988857	0.0248115	0.965971	0.0248115	0.998985	0.0248115	0.952611	0.0248115	0.999094	0.0248115	0.991696	0.0248115	0.992952
	0.0312359	0.989959	0.0312359	0.962898	0.0312359	0.935451	0.0312359	0.984203	0.0312359	0.958568	0.0312359	0.998396	0.0312359	0.941	0.0312359	0.998618	0.0312359	0.989993	0.0312359	0.992322
	0.0393236	0.988202	0.0393236	1.03377	0.0393236	0.924761	0.0393236	0.98067	0.0393236	0.94733	0.0393236	0.997594	0.0393236	0.922183	0.0393236	0.998195	0.0393236	0.987718	0.0393236	0.989434
	0.0495055	0.98546	0.0495055	1.07827	0.0495055	0.910634	0.0495055	0.976685	0.0495055	0.933748	0.0495055	0.99744	0.0495055	0.910141	0.0495055	0.997499	0.0495055	0.984424	0.0495055	0.98789
	0.0623238	0.982209	0.0623238	0.989505	0.0623238	0.884729	0.0623238	0.969684	0.0623238	0.913919	0.0623238	0.996	0.0623238	0.88275	0.0623238	0.996849	0.0623238	0.981147	0.0623238	0.984163
	0.078461	0.977998	0.078461	1.01168	0.078461	0.858464	0.078461	0.962636	0.078461	0.891058	0.078461	0.994952	0.078461	0.85784	0.078461	0.99585	0.078461	0.976385	0.078461	0.980074
	0.0987765	0.971101	0.0987765	1.0561	0.0987765	0.828386	0.0987765	0.954549	0.0987765	0.86671	0.0987765	0.994213	0.0987765	0.830489	0.0987765	0.995094	0.0987765	0.969873	0.0987765	0.976514
	0.124352	0.963974	0.124352	1.00172	0.124352	0.789316	0.124352	0.941743	0.124352	0.835528	0.124352	0.991862	0.124352	0.788496	0.124352	0.994005	0.124352	0.961379	0.124352	0.967075
	0.15655	0.956559	0.15655	1.05047	0.15655	0.7479	0.15655	0.925728	0.15655	0.790888	0.15655	0.989936	0.15655	0.753226	0.15655	0.992275	0.15655	0.952631	0.15655	0.960049
	0.197085	0.945317	0.197085	1.05515	0.197085	0.7016	0.197085	0.897989	0.197085	0.748965	0.197085	0.987884	0.197085	0.693886	0.197085	0.990965	0.197085	0.942849	0.197085	0.950113
	0.248115	0.936401	0.248115	0.94316	0.248115	0.652665	0.248115	0.862686	0.248115	0.694026	0.248115	0.984436	0.248115	0.654807	0.248115	0.98787	0.248115	0.93301	0.248115	0.939975
	0.312359	0.926507	0.312359	0.990902	0.312359	0.589575	0.312359	0.823396	0.312359	0.649935	0.312359	0.980428	0.312359	0.601753	0.312359	0.985092	0.312359	0.916835	0.312359	0.927849
	0.393236	0.911166	0.393236	0.976797	0.393236	0.49509	0.393236	0.776072	0.393236	0.590197	0.393236	0.974143	0.393236	0.54935	0.393236	0.981272	0.393236	0.891702	0.393236	0.912569
	0.495055	0.88155	0.495055	0.975182	0.495055	0.407456	0.495055	0.741858	0.495055	0.531246	0.495055	0.96729	0.495055	0.46072	0.495055	0.975331	0.495055	0.852329	0.495055	0.89237
	0.623238	0.836104	0.623238	0.904369	0.623238	0.330139	0.623238	0.711143	0.623238	0.481257	0.623238	0.960507	0.623238	0.350793	0.623238	0.964105	0.623238	0.779096	0.623238	0.851068
	0.78461	0.804937	0.78461	0.925127	0.78461	0.265279	0.78461	0.636221	0.78461	0.417594	0.78461	0.953994	0.78461	0.179748	0.78461	0.957379	0.78461	0.718272	0.78461	0.809525
	0.987765	0.789346	0.987765	1.01843	0.987765	0.255498	0.987765	0.578774	0.987765	0.390087	0.987765	0.946678	0.987765	0.142435	0.987765	0.958508	0.987765	0.673837	0.987765	0.760902
	1.24352	0.743911	1.24352	0.963959	1.24352	0.164975	1.24352	0.558983	1.24352	0.343058	1.24352	0.940427	1.24352	0.151484	1.24352	0.949064	1.24352	0.584197	1.24352	0.72776
	1.5655	0.68721	1.5655	1.03817	1.5655	0.122278	1.5655	0.449832	1.5655	0.259779	1.5655	0.927743	1.5655	0.0882648	1.5655	0.933884	1.5655	0.555001	1.5655	0.677886
	1.97085	0.628543	1.97085	0.941855	1.97085	0.0715555	1.97085	0.401655	1.97085	0.154872	1.97085	0.907838	1.97085	0.16776	1.97085	0.921525	1.97085	0.46293	1.97085	0.59671
	2.48115	0.572766	2.48115	0.95321	2.48115	-0.0256419	2.48115	0.304805	2.48115	0.0980202	2.48115	0.893551	2.48115	0.0565333	2.48115	0.902176	2.48115	0.40437	2.48115	0.512055
	3.12359	0.545372	3.12359	0.96906	3.12359	-0.0199891	3.12359	0.211611	3.12359	0.110158	3.12359	0.877904	3.12359	-0.000615598	3.12359	0.891941	3.12359	0.277332	3.12359	0.42374
	3.93236	0.480185	3.93236	0.992901	3.93236	-0.141578	3.93236	0.193932	3.93236	0.0658683	3.93236	0.863275	3.93236	0.027764	3.93236	0.87573	3.93236	0.247618	3.93236	0.327012
	4.95055	0.39012	4.95055	0.991812	4.95055	-0.0427268	4.95055	0.247756	4.95055	0.00288538	4.95055	0.849255	4.95055	0.000818187	4.95055	0.869976	4.95055	0.199669	4.95055	0.258536
	6.23238	0.316431	6.23238	0.988607	6.23238	-0.0222495	6.23238	0.0988554	6.23238	-0.0315968	6.23238	0.821458	6.23238	-0.121563	6.23238	0.86738	6.23238	0.12083	6.23238	0.196024
	7.8461	0.266472	7.8461	0.984439	7.8461	0.0290501	7.8461	-0.0380635	7.8461	-0.100703	7.8461	0.828096	7.8461	0.0565716	7.8461	0.86145	7.8461	0.200427	7.8461	0.155738
	9.87765	0.201888	9.87765	0.996746	9.87765	-0.00651623	9.87765	-0.0360085	9.87765	0.0377541	9.87765	0.813475	9.87765	-0.0285494	9.87765	0.856085	9.87765	0.120293	9.87765	0.0968465
	12.4352	0.147662	12.4352	1.08111	12.4352	0.00737335	12.4352	0.00623803	12.4352	0.0613081	12.4352	0.820248	12.4352	-0.0290149	12.4352	0.866934	12.4352	0.015169	12.4352	0.120293
	15.655	0.159904	15.655	0.998002	15.655	-0.126576	15.655	-0.116772	15.655	0.02084	15.655	0.837783	15.655	-0.15421	15.655	0.857401	15.655	-0.0332822	15.655	0.118304
	19.7085	0.140921	19.7085	0.994008	19.7085	-0.0239078	19.7085	-0.152099	19.7085	-0.0420219	19.7085	0.822209	19.7085	-0.0932651	19.7085	0.872168	19.7085	-0.140902	19.7085	0.0287889
	24.8115	0.105968	24.8115	0.973476	24.8115	-0.0252438	24.8115	-0.0377204	24.8115	-0.0038182	24.8115	0.831864	24.8115	-0.0175294	24.8115	0.854683	24.8115	-0.035929	24.8115	0.0407923
	31.2359	0.167186	31.2359	0.966315	31.2359	-0.0745425	31.2359	-0.0405977	31.2359	-0.0564927	31.2359	0.840035	31.2359	-0.0731245	31.2359	0.854042	31.2359	-0.0345322	31.2359	0.0917403
	39.3236	0.176872	39.3236	0.906803	39.3236	-0.0495477	39.3236	-0.0206188	39.3236	-0.0560411	39.3236	0.809828	39.3236	-0.181991	39.3236	0.864272	39.3236	0.0683357	39.3236	0.124405
	49.5055	0.267123	49.5055	0.980163	49.5055	0.00737766	49.5055	0.0996172	49.5055	-0.140866	49.5055	0.801013	49.5055	-0.176095	49.5055	0.858158	49.5055	-0.0796936	49.5055	-0.0168742
	62.3238	0.13652	62.3238	0.938139	62.3238	0.0996049	62.3238	0.0543462	62.3238	-0.144937	62.3238	0.79026	62.3238	0.0349504	62.3238	0.87533	62.3238	-0.0104735	62.3238	-0.168837
	78.461	0.0232789	78.461	0.895145	78.461	0.0566991	78.461	0.161405	78.461	-0.173262	78.461	0.802596	78.461	0.142733	78.461	0.847184	78.461	0.259096	78.461	-0.0334985
	98.7765	0.0341167	98.7765	0.945249	98.7765	0.0460723	98.7765	-0.00651578	98.7765	-0.184289	98.7765	0.764832	98.7765	0.199284	98.7765	0.846495	98.7765	-0.0230054	98.7765	-0.251883
	124.352	-0.116208	124.352	0.930945	124.352	-0.0735587	124.352	-0.179785	124.352	-0.00899291	124.352	0.805935	124.352	-0.054407	124.352	0.869992	124.352	0.015645	124.352	-0.10092
	156.55	0.149138	156.55	0.956283	156.55	0.059725	156.55	-0.333398	156.55	0.184102	156.55	0.805331	156.55	-0.331617	156.55	0.898002	156.55	0.20315	156.55	-0.0313593
	197.085	-0.463802	197.085	0.87028	197.085	-0.16006	197.085	-0.577797	197.085	0.44417	197.085	0.806095	197.085	-0.0209041	197.085	0.931244	197.085	-0.32775	197.085	0.011175
	248.115	0.587595	248.115	-0.101911	248.115	-0.190519	248.115	0.74743	248.115	0.582565	248.115	0.87398	248.115	0.54606	248.115	0.926154	248.115	0.828791	248.115	0.574586

[truncated: 3 more sheets: SupplFigure_9, SupplFigure_10, SupplFigure_11]
